# Supplementary material for: Design of efficacious somatic cell genome editing strategies for recessive and polygenic diseases
Source: Nat Commun. 2020 Dec 8;11:6277. doi: 10.1038/s41467-020-20065-8 (PMC7722885; doi:10.1038/s41467-020-20065-8)
Supplement: Supplementary file 9 — Source Data [file 41467_2020_20065_MOESM9_ESM.zip]

Archive with 52 entries (52 files):
- Source Data/Cell_Therapy_Heatmap_data_101.mat
- Source Data/CrossCorrectionHeatmaps_C.fig
- Source Data/CrossCorrectionHeatmaps_L.fig
- Source Data/CrossCorrectionHeatmaps_S.fig
- Source Data/DoseProgenitorAffinityHeatmaps_C.fig
- Source Data/DoseProgenitorAffinityHeatmaps_L.fig
- Source Data/DoseProgenitorAffinityHeatmaps_S.fig
- Source Data/DoseTiming_C.fig
- Source Data/DoseTiming_L.fig
- Source Data/DoseTiming_S.fig
- Source Data/EditorReach.fig
- Source Data/EditorReachEditing.fig
- Source Data/Efficiency_EditorStability_C.fig
- Source Data/Efficiency_EditorStability_L.fig
- Source Data/Efficiency_EditorStability_S.fig
- Source Data/Efficiency_Precision_C.fig
- Source Data/Efficiency_Precision_L.fig
- Source Data/Efficiency_Precision_S.fig
- Source Data/ERT_C_Fig.fig
- Source Data/ERT_L_Fig.fig
- Source Data/ERT_S_Fig.fig
- Source Data/GT_C_Fig.fig
- Source Data/GT_L_Fig.fig
- Source Data/GT_Phenotypes.fig
- Source Data/GT_S_Fig.fig
- Source Data/Ibraheim_Shin_dEdt_Norm.fig
- Source Data/Ibraheim_Validation_TimeCourse.fig
- Source Data/md100.mat
- Source Data/md200.mat
- Source Data/md300.mat
- Source Data/md50.mat
- Source Data/ms100.mat
- Source Data/ms200.mat
- Source Data/ms300.mat
- Source Data/ms50.mat
- Source Data/pd100.mat
- Source Data/pd200.mat
- Source Data/pd300.mat
- Source Data/pd50.mat
- Source Data/ps100.mat
- Source Data/ps200.mat
- Source Data/ps300.mat
- Source Data/ps50.mat
- Source Data/Sago_dEdt_Norm.fig
- Source Data/Sago_Validation_TimeCourse.fig
- Source Data/Shin_Validation_TimeCourse.fig
- Source Data/Source Data Excel.xlsx
- Source Data/v_27_Morphogenesis_Perturb_4.fig
- Source Data/v_27_Others_Perturb_4.fig
- Source Data/ValidationStructureFile_dEdt_Norm.mat
- Source Data/Villiger_Validation_dEdt_Norm.fig
- Source Data/Villiger_Validation_TimeCourse.fig
