# Supplementary material for: Design of efficacious somatic cell genome editing strategies for recessive and polygenic diseases
Source: Nat Commun. 2020 Dec 8;11:6277. doi: 10.1038/s41467-020-20065-8 (PMC7722885; doi:10.1038/s41467-020-20065-8)
Supplement: Supplementary file 9 — Source Data [file 41467_2020_20065_MOESM9_ESM.zip › Source Data/Source Data Excel.xlsx]

## Sheet: Figure 2b + 2c
Cells without s1mplex			Cells with dT S1mplex			Cells with 746 S1mplex			Cells with both s1mplexes
Growth Rate log(Delta_Cells, base 2)	Lysosensor Intensity (a.u.)		Growth Rate log(Delta_Cells, base 2)	Lysosensor Intensity (a.u.)		Growth Rate log(Delta_Cells, base 2)	Lysosensor Intensity (a.u.)		Growth Rate log(Delta_Cells, base 2)	Lysosensor Intensity (a.u.)
	0.003489		0.644448	0.002426		0.973713	0.002405			0.002659
	0			0.002274			0.002526			0.002267
	0		0.443172	0.002387		0.289507	0.002221		0.610076	0.00222
0.59561	0.007484			0			0			0.003696
1.96758	0.002467			0.002345		0.293571	0.002442			0
	0			0.002436			0			0
1.08128	0.003042			0		0.760812	0.002461			0.0054
	0.002407			0			0.002542			0
	0.002247			0		0.617045	0.017659		0.221902	0.002247
	0.002665			0.002419		0.426562	0.002786			0.004069
	0			0.002411			0			0
	0.002639			0		0.584963	0.00236			0.002524
	0.002504			0.002303			0			0.007163
	0.002202			0			0			0.002477
	0			0.002399			0			0.002424
1.67449	0.002267			0.002415			0			0.002378
	0		0.676461	0.002391			0			0.002384
1.38533	0.002549		0.39689	0.0024			0.002437			0
0.637633	0.002626			0			0.002511		0.250737	0.002395
0.738788	0.002532		0.977789	0.002484			0.002338			0
	0			0.002356		1.12267	0.002453			0
	0		0.392138	0			0			0.002386
	0.002498		0.89028	0.00243			0.002453			0.002482
	0.002418			0.002739			0		-0.09895	0.002386
	0		0.577132	0.002393			0.002431		0.259691	0.002435
	0			0			0.002351			0
0.450242	0.002457		0.432015	0.002351			0.002459			0
0.760812	0.002398			0		0.023847	0.002459			0
	0.002496			0			0.002476			0.002447
	0.002447			0.002444		-0.08246	0.002261			0
	0.002379			0			0.002291			0
	0			0.002384		0	0.002195			0.002376
0.587632	0.002474			0.00243		0.693022	0.002423			0.00234
0.516576	0.002627			0.002342		0.600744	0.002273			0
	0		0.186118	0.002387		0.103804	0.002484		0.021028	0
	0.005361		0.925095	0.002496		1.11548	0.002306			0
	0		0.665494	0.00237		0.055041	0.00222			0
0.869074	0.002642			0		0.448775	0.002433			0
0.744066	0.002466		0.83757	0.002371		1.43296	0.002291			0.002396
1.10673	0.002636			0.002381		0.627088	0.002382			0
				0.002354			0			0
	0		0.598259	0.002492		0.736185	0.002467			0.002518
0.194647	0.002483			0.002342			0.00238			0.002456
1.0668	0.002511		0.837943	0.002484		0.608434	0.002234			0
0.591704	0.002409			0		0.892017	0.002222		0.416295	0.003066
1.23801	0.002472		1.33182	0.002307			0			0.005022
	0.00226			0			0.002322		0.190152	0.002417
	0			0.002597			0.00218			0
1.50179	0.002406			0.002983			0.002681		0.039528	0.002553
	0.002153			0.002316		1.25466	0.00229			0.002363
1.16546	0.002457		1.31968	0.002312			0.002343		-0.04064	0.00257
0.670732	0.00239			0		0.576925	0.002264		0.432111	0.002479
	0.002359			0		0.527738	0.00234		0.476402	0.002509
	0.002451			0.002435		0.59561	0.002331		1.17289	0.002326
	0.002382			0			0.002344			0.002423
	0.002243			0		1.16993	0.002293			0
0.404696	0.002533			0.002574			0.002408			0.002458
	0			0			0			0.002413
	0		-0.04418	0.002616		0.336057	0.002413			0
	0.002192			0.002392			0.002454			0.002407
	0.002425			0.002804			0			0.002739
1.1788	0.002315			0.00294			0			0.002478
	0.002722			0.002708			0			0
0.843537	0.002316		-0.07135	0.002589			0.002411		0.484529	0.002503
	0.002498		0.264227	0.002471			0.002444			0.00232
1.08145	0.002474		-0.15569	0.002645			0.002388			0.00244
	0.002591		1.16134	0.002693			0.002476			0.002677
	0			0.002539			0.002421
0.671377	0.002444		-0.07369	0.003824			0.002448
	0			0.005235			0
	0.002424		0.357887	0.002475		0.606613	0.002453
0.246239	0.002337		-0.16318	0.002603			0
	0.002425		0.333106	0.002666			0
	0.002526		0.044903	0.002588			0
	0			0			0
	0		0.455993	0.002461		0.437405	0.002352
	0.002433			0.002477			0
	0.002165		0.13046	0.002577		0.707819	0.002399
	0.002257		0.379539	0.002391			0.002375
	0.002267		0.032829	0		-0.03653	0.002302
	0			0		0.152003	0.002444
	0.002487		0.115477	0.002674			0
	0.002642			0.002646			0.002308
	0			0.002555			0.002906
0.324216	0.002427			0			0.002655
0.744958	0.00228			0.002453			0.002395
0.75373	0.002606			0		0.203375	0.002512
	0.003199			0.002543		0.567685	0.002628
	0.002307			0.002521		-0.11582	0.006015
1.00529	0.002428		0.409014	0.002686		0.402965	0.002559
0.570754	0.002405		0.431701	0.00256		1.57692	0.002511
	0		0.021305	0.002816			0.002466
	0.005681			0.002471			0
	0.002414						0
	0						0
	0
0.944858	0.002409
0.399858	0.002299
	0
	0.002196
	0
0.862227	0.00235
	0.002243
	0.00218
	0
	0
	0.002225
	0
	0
0.727315	0.002527
	0
0.936507	0.003254
0.477019	0.002437
	0.002154
0.605803	0.00246
	0.002277
	0.002421
	0
	0
0.187627	0.002294
	0.002162
	0.023752
0.662965	0.002419
0.784271	0.00266
	0
0.764749	0.00223
0.707819	0.002828
0.526546	0.002323
0.488286	0.002415
	0
0.078003	0.002301
	0.009498
	0
0.4402	0.002414
0.629839	0.002535
	0.002436
	0
	0
	0
0.544321	0.002266
0.644772	0.002364
	0
	0.002411
1.39232	0.002241
0.975752	0.002139
	0.002155
	0.002136
	0
	0.002476
	0.002445
	0
	0
	0
0.305808	0.002241
0.163805	0.005054
0.302331	0.005315
	0.002247
0	0.016027
	0.002165
	0
0.606116	0.00253
	0.002315
	0
	0.00224
	0
	0.002328
	0
	0
0.871343	0.002278
	0.002145
	0.002272
0.543193	0.002481
	0.002151
0.444785	0.002263
	0.002244
	0.002091
0.77259	0.002304
0.624491	0.002285
0.448565	0.002393
	0
0.233797	0.005439
	0.004178
1.45359	0.002373
	0.002251
	0
0.563817	0.002271
0.906891	0.002273
0.603321	0.002233
	0
0.638901	0.002317
	0
	0
0.670538	0.002186
	0
0.631345	0.002367
	0
0.617777	0.002279
	0.002373
0.167868	0.002198
	0
	0
0.470442	0.002444
	0.002343
	0
0.68741	0.002303
0.444785	0.002342
0.253941	0.002278
	0
	0
	0.002297
	0
	0
0.543821	0.002317
	0
	0
	0
0.985905	0.002211
	0.002387
	0.002268
	0
	0.00248
	0
	0
	0.002431
0.650806	0.002422
	0
	0
0.933834	0.002319
0.805063	0.002369
	0
	0
	0
	0
	0.002537
	0
	0
	0
-0.0614	0.002378
	0.002483
	0.002412
	0.002458
0.027128	0.002446
	0.002467
	0
0.611435	0.002443
	0
	0
0.321928	0.00242
	0
	0.002312
0.944101	0.002523
	0
1.04148	0.002419
0.297913	0.002392
-0.09144	0.002482
1.00951	0.002465
	0
	0
	0.00234
0.908416	0.0024
0.642546	0.00239
	0
	0
	0
	0
	0
	0
	0
0.021028	0.002434
1.05118	0.002403
	0.002399
0.805063	0.002392
	0.002286
	0
	0
	0
1.45943	0.015928
	0.00223
	0
	0
	0
	0
	0
0.444785	0.002353
0.59561	0.00232
0.236067	0.002372
0.039528	0.002353
	0
0.274202	0.002427
	0
-0.04891	0.002384
0.415037	0.011411
	0.006398
	0
0.716207	0.002381
	0
	0
	0
0.736966	0.00239
0.86507	0.002368
	0
0.415037	0.002672
	0.002342
	0.002275
	0.002219
0.775268	0.00249
	0
-0.57299	0
	0
0.025535	0.002384
	0
0.173483	0.002346
	0.002321
0.138166	0.002396
0.24535	0.002419
	0
	0
	0.002328
1.08022	0.002378
1.57827	0
	0
	0.002382
	0.002397
0.380565	0.002457
	0.002283
0.646602	0.002456
	0
1.37664	0.00287
	0
	0
0.130809	0.004006
-0.1343	0.004566
	0.002302
	0
0.604862	0.002363
2.76612	0.002347
0.696912	0.002512
-0.1914	0.002527
	0.002358
	0
	0
	0
-0.23919	0
0.409014	0.002484
	0.002383
	0.002282
	0.002604
0.419612	0.002442
	0
-0.01207	0.020313
	0
0.696324	0.012279
	0.002505
1.59087	0.002621
	0
2.11316	0.002756
0.122857	0.0139
0.993305	0.005638
0.364572	0.00242
2.25634	0.002392
	0.002247
	0.0026
	0
0.401232	0.002646
	0
0.287319	0.002451
0.254657	0.002531
	0
0.541993	0.002618
	0
	0
0.166679	0.002492
	0.002755
0.180572	0.002491
1.81686	0.00235
2.83542	0.002497
	0
	0
	0.002585
	0

## Sheet: Fig S1b
PompeOnly2	3:1Pompe	1:3H9	3:1Pompe	1:3H9
0.00260925	0.0036785	0.00284037	0.00263558	0.00384579
0.00613283	0.00479626	0.00351528	0.00468633	0.00574111
0.0028443	0.00270193	0.0050852	0.00484851	0.00453125
0.00406449	0.00595456	0.00423405	0.00343542	0.00985863
0.00262343	0.00442979	0.00413872	0.00352775	0.00469679
0.00367091	0.00419966	0.00425042	0.00377717	0.00621674
0.00407417	0.00293937	0.00535305	0.00559237	0.00370951
0.00282538	0.00657066	0.0030195	0.00463355	0.00523393
0.00572715	0.00337359	0.00327123	0.00392038	0.0046252
0.00269589	0.00383409	0.00537048	0.00430907	0.00412958
0.0072828	0.00444753	0.00372281	0.00413364	0.00608214
0.00365451	0.00461741	0.00339814	0.00307897	0.0045805
0.00259321	0.00434002	0.00264867	0.00317367	0.0071347
0.00331649	0.00642763	0.00375402	0.00346189	0.00450044
0.00460066	0.00333006	0.00596091	0.00566892	0.00588137
0.00254935	0.0032112	0.00615074	0.00535171	0.0124174
0.00560664	0.00287725	0.00384355	0.00468014	0.00464794
0.00298592	0.00503134	0.00716494	0.00298546	0.00377595
0.00245358	0.00344967	0.00321826	0.00737059	0.00435921
0.00531229	0.00237519	0.00579648	0.00375734	0.00370886
0.00293508	0.00298917	0.00860314	0.00328148	0.00778581
0.00252243	0.0028511	0.00303911	0.00408782	0.0053259
0.0033421	0.00468581	0.00980113	0.00299877	0.00446606
0.00365809	0.00403513	0.00626274	0.00342349	0.00453056
0.00516189	0.00644095	0.00486099	0.00510845	0.00448721
0.00414214	0.00430598	0.00862337	0.00336228	0.00404473
0.00414497	0.00228133	0.00798208	0.00256939	0.00666618
0.00270016	0.00557172	0.0035335	0.00317664	0.00415106
0.00284452	0.00246775	0.00549812	0.00470655	0.00643699
0.00381897	0.00321169	0.00287916	0.00716138	0.00290724
0.00341562	0.00257989	0.00269382	0.0065337	0.00560182
0.00278123	0.00526994	0.00621257	0.00366026	0.00383741
0.00405325	0.00508315	0.00675446	0.00288278	0.0029749
0.00477811	0.00518772	0.0089632	0.00885435	0.00397414
0.00274921	0.00272804	0.00301888	0.00558393	0.00398384
0.0041497	0.00397609	0.0058763	0.00417762	0.00472312
0.00709868	0.00683648	0.00514967	0.00548352	0.00314901
0.00197	0.0022621	0.00860667	0.00374285	0.00541171
0.00244871	0.00602553	0.00317818	0.00335838	0.00725643
0.00373843	0.00567172	0.00367359	0.00453702	0.00935569
0.0048317	0.0059322	0.00491117	0.00343741	0.00458883
0.0037994	0.00382092	0.00466157	0.00791544	0.00702825
0.00286981	0.00355457	0.00664369	0.0033019	0.00694805
0.00306483	0.00283775	0.00353859	0.00361349	0.00409966
0.00288179	0.00506822	0.00294816	0.00415853	0.0065813
0.00332962	0.00417709	0.00340732	0.00357571	0.00543242
0.00642841	0.00424149	0.0057252	0.0074042	0.00596392
0.0038131	0.00518748	0.0045822	0.00867322	0.00591795
0.00380752	0.00338678	0.00635662	0.00829665	0.00455137
0.00376585	0.00315992	0.00431863	0.00287093	0.00292799
0.00325472	0.00690766	0.00663678	0.0037022	0.00671481
0.00528631	0.00503313	0.00308092	0.00399232	0.00762768
0.0028894	0.00238397	0.00531629	0.0078254	0.00817757
0.002645	0.00489381	0.00682448	0.0060839	0.0032383
0.002844	0.00505674	0.00593759	0.00350662	0.00473137
0.00389373	0.00306401	0.0037153	0.00347612	0.0100539
0.00379475	0.00215889	0.00442588	0.0031118	0.00533396
0.00218023	0.00207091	0.00511571	0.00724338	0.00516001
0.00488932	0.00537954	0.00370833	0.00300524	0.0069796
0.0023001	0.00557131	0.00734565	0.00468882	0.00557694
0.00271643	0.0034106	0.00341689	0.00559497	0.00498155
0.0031459	0.00450971	0.00303443	0.00629315	0.00472817
0.00277924	0.00245087	0.00532108	0.00580547	0.00370197
0.00307414	0.00248447	0.00464009	0.00340241	0.00689183
0.00341133	0.00658957	0.00260894	0.00299388	0.00502393
0.00249985	0.00295926	0.00387685	0.00443797	0.00559128
0.00619095	0.00279864	0.00593865	0.00384371	0.00369754
0.00264138	0.00408797	0.00367266	0.00360739	0.00760161
0.0049113	0.0032961	0.00266068	0.00372193	0.00832265
0.00303558	0.00257785	0.00608444	0.00367725	0.00773158
0.0030835	0.0043416	0.00433584	0.00306685	0.00513806
0.00506027	0.00327011	0.00716981	0.00294908	0.0097812
0.00319	0.00287818	0.00381947	0.00248971	0.00682224
0.00351771	0.0029839	0.00493704	0.00298047	0.00846626
0.00349273	0.00507582	0.00675257	0.00407755	0.00310771
0.00644305	0.00348185	0.00992834	0.00378074	0.00538655
0.00881032	0.00593384	0.00665591	0.00552068	0.00333262
0.00356681	0.0047855	0.00594603	0.00349668	0.0033929
0.00324953	0.00680736	0.00659696	0.00324711	0.00431025
0.0041709	0.00844175	0.00621231	0.00304925	0.00417142
0.00259904	0.00375258	0.00287782	0.00419802	0.00483326
0.0023015	0.00548239	0.00642945	0.00461068	0.00745501
0.00260402	0.00308618	0.00584837	0.00424024	0.00750449
0.00311671	0.00449141	0.00548821	0.00430741	0.00315028
0.00380004	0.0034208	0.00372168	0.00480835	0.00648819
0.00204307	0.00263419	0.00397872	0.00601689	0.00594125
0.00334359	0.0027612	0.00324757	0.0034913	0.00395814
0.00288883	0.00430248	0.00677092	0.00312944	0.00919253
0.00319138	0.00511823	0.00436185	0.00266369	0.00557353
0.00394822	0.0029986	0.00530545	0.00499553	0.0058364
0.00281323	0.00433535	0.00322191	0.00473808	0.00474722
0.00254753	0.00649865	0.00657629	0.00404777	0.00471118
0.00317164	0.00525831	0.00583064	0.00523455	0.00777718
0.00406913	0.00558502	0.00890898	0.00341854	0.00895254
0.00518627	0.00337372	0.00402378	0.00310231	0.00374891
0.00325531	0.0039651	0.00739515	0.00456699	0.00409557
0.00245893	0.00462876	0.00477528	0.00417675	0.00943186
0.00548941	0.00339691	0.0071515	0.00671826	0.00445124
0.00312373	0.00389299	0.00618578	0.00475958	0.00412046
0.00316696	0.00518627	0.00869364	0.00454921	0.00565269
0.00246625	0.00349626	0.00683466	0.00442942	0.00923016
0.00425607	0.00368241	0.00453629	0.00662129	0.00512317
0.00347053	0.00314054	0.00562502	0.00737093	0.00693023
0.00324375	0.00382427	0.0063582	0.00445	0.00439621
0.00192075	0.00454959	0.00786034	0.00388586	0.00371742
0.00229638	0.00421232	0.00503168	0.00810201	0.00481352
0.00350613	0.00535781	0.0073296	0.00413132	0.00910556
0.00197578	0.00434674	0.00620835	0.0025453	0.00548266
0.00294185	0.00472233	0.00496299	0.00354435	0.00522278
0.00251393	0.00292314	0.00744179	0.00550091	0.00325965
0.00438883	0.00254814	0.0032344	0.0061357	0.00403822
0.00373862	0.00360591	0.00611701	0.00330343	0.00567189
0.00314224	0.00636705	0.00871181	0.00410185	0.00739149
0.00297279	0.00493094	0.00930836	0.00412057	0.0101626
0.00340457	0.0040646	0.00391362	0.00304957	0.00714617
0.00274233	0.0070651	0.0069645	0.00222027	0.00415907
0.00298609	0.00458097	0.00855336	0.00737389	0.0031967
0.00346449	0.00883324	0.00340733	0.00420116	0.00847989
0.00484126	0.00323174	0.00223005	0.00423746	0.00434923
0.0032506	0.00410754	0.00552463	0.00457604	0.00606166
0.00402928	0.00252121	0.00284416	0.00393817	0.00656232
0.00357415	0.00365403	0.00485462	0.00368238	0.0037037
0.00272864	0.00362077	0.00453089	0.00573227	0.00659447
0.00291867	0.00699714	0.00410859	0.00373084	0.00445257
0.00259872	0.00307633	0.00291356	0.00377678	0.00904763
0.00415691	0.00258891	0.00315515	0.0028936	0.00606183
0.003701	0.00418957	0.00239536	0.00360588	0.00451858
0.00549223	0.00265401	0.0042279	0.00422476	0.00782525
0.00187757	0.00341769	0.00488694	0.00459525	0.00745045
0.00288366	0.00292496	0.00393959	0.00312841	0.00369156
0.00468013	0.00394221	0.00295829	0.0048257	0.00613636
0.00398116	0.00469205	0.00459378	0.00540106	0.00803522
0.00407098	0.00642469	0.00853668	0.00555137	0.00843253
0.00398662	0.00326204	0.00562021	0.00332242	0.00378795
0.00306405	0.00271032	0.00613004	0.00511511	0.00838097
0.00367849	0.00886772	0.00743881	0.00373497	0.00281308
0.00269016	0.00306285	0.00408502	0.00474073	0.00410663
0.00409527	0.00377148	0.00520268	0.00435489	0.00924428
0.00342331	0.00500764	0.00417876	0.0061237	0.00532667
0.00449639	0.00507802	0.00307687	0.00267574	0.00401826
0.0018716	0.00409962	0.00608497	0.00477642	0.00341253
0.00410926	0.00298478	0.00784407	0.00457925	0.00286662
0.00306371	0.00506629	0.00507913	0.00678818	0.00939813
0.00439024	0.00480965	0.00321587	0.0031773	0.00400208
0.00239069	0.00315477	0.00384226	0.00311417	0.00358681
0.00405022	0.00557709	0.00575334	0.00471255	0.00831326
0.00204405	0.00598756	0.00383891	0.0046743	0.0051261
0.00550651	0.00342158	0.00414895	0.00338174	0.00610186
0.00287039	0.00351528	0.00567759	0.00603176	0.00831086
0.0045191	0.00640242	0.0075754	0.0039254	0.00964096
0.00498351	0.00547287	0.00546219	0.00370175	0.00461699
0.00347388	0.0043343	0.00567202	0.00387343	0.00916711
0.00301013	0.00744933	0.00997023	0.00318486	0.00551472
0.00271805	0.00256875	0.00324179	0.00411964	0.00755279
0.002489	0.00546021	0.00626202	0.00395956	0.00547965
0.0035919	0.00665929	0.0122941	0.00373316	0.00481193
0.00322947	0.00451487	0.0101346	0.0055015	0.00727392
0.00451217	0.00309452	0.0103618	0.00509453	0.00671542
0.00309276	0.00345519	0.00437104	0.00431234	0.00484941
0.00273965	0.00325188	0.00967763	0.00408726	0.00294758
0.00288082	0.00949333	0.00939206	0.00328829	0.00660303
0.0041791	0.00402148	0.00329528	0.00406711	0.00725801
0.00419414	0.00619297	0.00424522	0.00421721	0.00419211
0.00375964	0.00174936	0.00925332	0.0037009	0.00409356
0.00347963	0.00765373	0.00415178	0.00287968	0.00444618
0.00445723	0.00263464	0.00713844	0.00278135	0.00562484
0.00512947	0.00366428	0.00916048	0.00502283	0.0030905
0.00713645	0.00293885	0.00461642	0.00372126	0.00834528
0.00424326	0.00676183	0.00593254	0.00473033	0.00587203
0.0017253	0.00828486	0.004649	0.00282683	0.00681215
0.00249174	0.0042469	0.00404673	0.00299265	0.00383862
0.00231664	0.00421662	0.00571407	0.00463084	0.00496985
0.00316894	0.00347171	0.00595784	0.00307495	0.00539896
0.00372076	0.00425417	0.0048197	0.00756783	0.00385397
0.00195432	0.00245554	0.0067665	0.00376889	0.00472997
0.0041322	0.0062365	0.0027654	0.00476913	0.00910996
0.00337027	0.00810187	0.00265794	0.00428016	0.00520558
0.00387242	0.00637773	0.00379014	0.00553452	0.00429981
0.00282534	0.00345453	0.00579673	0.00343627	0.00423625
0.00314174	0.00281855	0.00493889	0.00287259	0.00834447
0.00432599	0.00453905	0.00386841	0.00326677	0.00248057
0.00454196	0.00362536	0.0031663	0.00352008	0.0048325
0.00407965	0.00526467	0.00739452	0.00281039	0.00464831
0.00266725	0.00291704	0.0028756	0.00269123	0.00482972
0.00340232	0.00386657	0.00449105	0.00539473	0.00436664
0.00314362	0.0034422	0.00270848	0.00527535	0.00921852
0.00550057	0.00240216	0.0054679	0.00536583	0.00834654
0.00384604	0.00380979	0.0049291	0.00530128	0.00326269
0.00338325	0.00580396	0.00497011	0.00572944	0.0068453
0.00323288	0.00345021	0.00441006	0.00334893	0.00493408
0.00334269	0.00559391	0.00630485	0.00447603	0.00831037
0.00333156	0.00397027	0.00679501	0.0052284	0.0091101
0.00311877	0.00562941	0.00519285	0.00819243	0.00396785
0.00480901	0.00356004	0.00479576	0.00218907	0.00782831
0.00327167	0.00422863	0.00604311	0.00267374	0.004912
0.00496015	0.00301185	0.005868	0.00546602	0.00615757
0.00271515	0.00240011	0.00389033	0.00487226	0.00421757
0.00616599	0.00385296	0.00347151	0.00445827	0.00766296
0.0042635	0.00342156	0.00348392	0.00354138	0.00699255
0.00183456	0.00332622	0.00223375	0.00313315	0.00857897
0.00322254	0.00408758	0.00334168	0.00325455	0.00539922
0.00273884	0.00304666	0.00484367	0.00585725	0.00434209
0.00246811	0.00364931	0.00315382	0.00433175	0.00934465
0.00256704	0.00249095	0.00739224	0.00750346	0.00478292
0.00341732	0.00405768	0.00572342	0.00927398	0.00781576
0.00452381	0.00366408	0.00401768	0.00377113	0.00380368
0.00294795	0.00242744	0.00264703	0.00395891	0.00751253
0.00349218	0.00334698	0.00455464	0.00805215	0.00477359
0.00387989	0.00274453	0.00426748	0.00430217	0.00602923
0.00344781	0.00309066	0.00364561	0.00362464	0.00405688
0.00269562	0.00435035	0.00511968	0.00540219	0.00626012
0.00355042	0.00603676	0.00408201	0.00398753	0.0100725
0.00599696	0.00302413	0.00612506	0.00359654	0.00510809
0.00252699	0.00320351	0.00629748	0.00395036	0.0048586
0.00652782	0.00581555	0.00342853	0.00400248	0.00803846
0.00314925	0.00424621	0.0109788	0.00800747	0.00348828
0.00468671	0.0032064	0.00399327	0.00508422	0.00633177
0.00621138	0.00231527	0.00534909	0.00265929	0.00612268
0.0022597	0.00330088	0.00398082	0.00528378	0.00370145
0.00287388	0.00407979	0.00332003	0.00659081	0.0045805
0.00296201	0.00516899	0.00409144	0.00505991	0.00534727
0.0033656	0.0026855	0.00363994	0.0070252	0.00486825
0.003331	0.00415083	0.00605454	0.00659	0.00790192
0.00381719	0.00469802	0.0037766	0.00677614	0.00371886
0.00413607	0.00305149	0.00277686	0.00556023	0.00706012
0.00397074	0.00358464	0.00623684	0.00443418	0.0044795
0.00349199	0.0061376	0.00841397	0.00625725	0.00638739
0.00249318	0.0029859	0.0116199	0.00633099	0.00431216
0.00442437	0.0046971	0.00536394	0.00424476	0.0112473
0.00320791	0.00409555	0.007368	0.00476101	0.00426164
0.00685983	0.00440798	0.00344615	0.00639262	0.00507469
0.00346647	0.00474455	0.00436986	0.00372786	0.00278623
0.00270784	0.00484676	0.00388323	0.00384756	0.00330529
0.00553729	0.00928646	0.00336583	0.00391767	0.00502954
0.0019128	0.00401467	0.00853149	0.00786618	0.00737841
0.00340597	0.00275516	0.0067726	0.00457573	0.0089472
0.00291735	0.0047383	0.00353468	0.00542678	0.00600794
0.00307861	0.00550809	0.00753238	0.00314011	0.00321609
0.00276762	0.00414696	0.00487085	0.00560734	0.00800028
0.00406389	0.00526595	0.00657567	0.00319145	0.00447422
0.00375876	0.00299306	0.00496219	0.00862342	0.00536426
0.00397329	0.00407338	0.00678118	0.00516342	0.00233777
0.00614162	0.00346155	0.00698563	0.00783297	0.00383938
0.00444241	0.00638179	0.00495472	0.00706829	0.00254173
0.00641716	0.00291875	0.00376836	0.00327864	0.00384782
0.00355367	0.00313742	0.00347903	0.00559582	0.00639433
0.00424716	0.00210658	0.00594646	0.00358894	0.00938864
0.00302245	0.00339581	0.00677357	0.00287869	0.0135937
0.00261573	0.00377354	0.0065581	0.0049543	0.00735587
0.00334155	0.00391695	0.00554377	0.00398364	0.0148995
0.00469055	0.00461783	0.0086679	0.00371066	0.00441076
0.00247501	0.00411616	0.00707585	0.00321547	0.00542287
0.00274321	0.00301687	0.006927	0.00633027	0.00437572
0.0036788	0.0032882	0.00538666	0.00441291	0.00802014
0.0031862	0.00373232	0.00294001	0.00288613	0.00500314
0.00384252	0.00346391	0.00594432	0.0034041	0.00389907
0.00692656	0.00411917	0.003206	0.00275019	0.00639092
0.00689217	0.00414025	0.0085293	0.00642432	0.00759639
0.00667771	0.00552011	0.0083946	0.00270604	0.00382922
0.00312359	0.00417132	0.00613701	0.00455962	0.00328063
0.00304869	0.0076784	0.00431583	0.00778602	0.00392924
0.00271616	0.00288606	0.00867111	0.00282861	0.00582501
0.00428119	0.00595571	0.00433249	0.00415191	0.00304993
0.00281096	0.00279102	0.00511124	0.00248816	0.00582784
0.00326554	0.00449574	0.0058797	0.00690049	0.00472211
0.00441223	0.00706501	0.00795803	0.00257613	0.00622984
0.00286332	0.00390511	0.0083295	0.00695514	0.00381966
0.00698539	0.00296855	0.0079509	0.00361669	0.00968501
0.00376864	0.00335244	0.00681577	0.00469919	0.00580634
0.00585255	0.00278353	0.00701229	0.00532929	0.00488559
0.00463066	0.00541291	0.00294306	0.00266645	0.00642878
0.00264959	0.00923539	0.00499773	0.0038274	0.0103544
0.00405907	0.00555077	0.00342063	0.0030836	0.00352004
0.00359694	0.00305088	0.00391184	0.00293777	0.00381913
0.00321332	0.00393467	0.00553602	0.00556027	0.00789047
0.00298829	0.00594823	0.00672378	0.00473706	0.00474157
0.0054058	0.00330784	0.00541107	0.00287437	0.0082926
0.0031142	0.00363565	0.00403798	0.00439796	0.00793211
0.00447345	0.00630138	0.00777169	0.00599607	0.00411877
0.0041287	0.00324729	0.0059717	0.00291984	0.00388873
0.00412252	0.00694496	0.00398731	0.00780894	0.00683373
0.0043785	0.00380826	0.00722809	0.00512279	0.00454484
0.00380913	0.00361926	0.00475462	0.00585642	0.00557619
0.00672899	0.00389922	0.00398639	0.00369686	0.00333293
0.00422558	0.00337145	0.00434899	0.0028275	0.00477881
0.00388647	0.00284206	0.00505392	0.00443221	0.00692245
0.00286438	0.0035884	0.00350631	0.00453872	0.00774174
0.00647325	0.00336337	0.00648902	0.00732364	0.00429638
0.00550894	0.0034776	0.00391779	0.00507478	0.0128338
0.00261708	0.0047198	0.00416779	0.00729244	0.0102864
0.00409153	0.00680576	0.00509383	0.00343803	0.00776491
0.00377301	0.00390698	0.00262332	0.00812651	0.00835613
0.00298638	0.00312341	0.00710192	0.00400856	0.00501865
0.00345447	0.00314882	0.00521706	0.00372266	0.00901017
0.00409898	0.00336468	0.00449653	0.00340919	0.00424139
0.00213342	0.00373262	0.00857246	0.00897941	0.00432916
0.0041574	0.00265032	0.00545983	0.00338083	0.0036272
0.00272981	0.00290746	0.00457815	0.0067551	0.00967265
0.00315507	0.00571602	0.00995473	0.00570393	0.00439419
0.00493622	0.00381473	0.00652974	0.00413221	0.00796201
0.00344971	0.0069123	0.0089909	0.0024606	0.00519204
0.00362576	0.00392342	0.00551922	0.00425588	0.00303503
0.00308846	0.00332323	0.00424953	0.00536252	0.0032996
0.00322129	0.00421465	0.00783132	0.00281765	0.00781895
0.00212247	0.0073757	0.00868071	0.00452685	0.00475192
0.0032344	0.00369304	0.0093048	0.00299401	0.00603481
0.00284649	0.00401165	0.00939816	0.0052242	0.00594943
0.00446605	0.00295447	0.00838151	0.00687377	0.00728111
0.00367247	0.00660778	0.00368562	0.0038387	0.00387675
0.00335485	0.00299029	0.00517157	0.00422162	0.00503193
0.00591347	0.0066425	0.00633069	0.00519865	0.00866429
0.00300361	0.00481442	0.00383828	0.00655221	0.0033818
0.00347048	0.00465013	0.00277764	0.00328426	0.00352592
0.00308328	0.00361931	0.0090335	0.00305862	0.00286417
0.00263989	0.00273547	0.00321175	0.00488466	0.00347431
0.00349924	0.00654475	0.00792067	0.00391134	0.00404847
0.00368712	0.0040017	0.00534486	0.00544471	0.00614089
0.00446953	0.00465544	0.00784543	0.00430174	0.00599757
0.00362534	0.00234546	0.00830585	0.00736618	0.00501706
0.00449466	0.00350725	0.00663953	0.00404826	0.00489521
0.00328534	0.00305465	0.00610402	0.00510555	0.00466543
0.00312701	0.00551433	0.00470046	0.00478974	0.00369872
0.00282643	0.00418454	0.00627892	0.00327011	0.00388163
0.00347661	0.00503274	0.0050807	0.00341514	0.00474735
0.00384516	0.00568916	0.00761694	0.00380365	0.0078786
0.00608137	0.00653097	0.00809837	0.00350887	0.00463565
0.0052087	0.00318183	0.00496185	0.0038535	0.00480654
0.0041622	0.00471395	0.00910563	0.00382254	0.00336383
0.00566563	0.00635457	0.00826317	0.00614739	0.00470299
0.00178835	0.00390514	0.00533086	0.0028307	0.00396637
0.00322644	0.00516886	0.000974024	0.00473536	0.00398918
0.00354815	0.00502264	0.00873744	0.00540375	0.00749354
0.00319174	0.00464216	0.00821888	0.00570408	0.0128577
0.00305098	0.00412021	0.00996669	0.00279748	0.00861056
0.00422508	0.00336351	0.00384481	0.00325946	0.00579621
0.00354794	0.00556202	0.00676429	0.00382051	0.013283
0.00782259	0.00335589	0.00416679	0.00595487	0.00710052
0.00600101	0.0027287	0.00836489	0.00500312	0.00469389
0.00377873	0.00589797	0.00508867	0.00441223	0.00644264
0.00511281	0.00529304	0.00947391	0.00356156	0.00522114
0.00515237	0.00257426	0.00857796	0.0079209	0.00932573
0.00455771	0.00695379	0.00601351	0.00237925	0.0131199
0.00501191	0.00301785	0.00411989	0.00243975	0.0103267
0.00307016	0.00445025	0.00517651	0.00453354	0.00775115
0.00435351	0.00414072	0.00913595	0.00435392	0.00475632
0.00415955	0.00261066	0.00471696	0.00842026	0.00379193
0.00305517	0.00356777	0.0051529	0.00364788	0.00712499
0.00232358	0.00559965	0.00756907	0.0032846	0.00504056
0.00746559	0.00418779	0.00719308	0.00288751	0.00433253
0.00561529	0.00548217	0.00839891	0.00320029	0.0100286
0.00429008	0.00606062	0.00776337	0.00614534	0.00293694
0.00398149	0.00446287	0.00672351	0.00359854	0.00799328
0.00321819	0.00539398	0.00692919	0.00416977	0.00300275
0.00830598	0.00669916	0.00750809	0.00220656	0.00660512
0.00345697	0.00479746	0.00373826	0.0032455	0.00403886
0.00268582	0.00305705	0.00840567	0.00299317	0.00836258
0.00343037	0.00284075	0.00670584	0.00319262	0.00549263
0.0104072	0.00540981	0.00864486	0.00578867	0.00512508
0.00207241	0.00460709	0.00668198	0.00444835	0.00436204
0.00289816	0.00402347	0.00443442	0.00425698	0.00360015
0.00577819	0.00264075	0.00391891	0.00304807	0.00338929
0.00419702	0.00439249	0.0106833	0.0026682	0.00556363
0.00311071	0.00283553	0.00398673	0.00648001	0.00239538
0.00477783	0.00506419	0.0108232	0.0036742	0.00456259
0.00331473	0.00334709	0.00836462	0.00447624	0.00455008
0.00355419	0.00316938	0.00376758	0.00321984	0.00437741
0.00519679	0.00297348	0.00777299	0.00435857	0.00667086
0.00408764	0.00315719	0.00751533	0.00927298	0.00507191
0.00307783	0.00634075	0.0047711	0.0037846	0.00528037
0.00300029	0.00301325	0.00369832	0.00727329	0.0119171
0.00413328	0.00408771	0.00474512	0.00543726	0.0100037
0.00268921	0.00372596	0.00718013	0.00379533	0.00863024
0.002802	0.0054177	0.00423249	0.00549311	0.00931402
0.00388004	0.00640224	0.00599167	0.00239113	0.0103725
0.00267595	0.00547261	0.00554699	0.00494167	0.00311905
0.00263962	0.00343614	0.00392824	0.00480446	0.0100453
0.00308973	0.00633642	0.00583767	0.00292922	0.00377005
0.00418983	0.00499628	0.0078544	0.00315854	0.00862406
0.00294403	0.00331494	0.00477018	0.00552889	0.0071801
0.00562657	0.00388736	0.00455313	0.00393343	0.00692098
0.00516326	0.00590628	0.00382311	0.00526162	0.00655168
0.00343915	0.00483867	0.00446944	0.0036816	0.00421328
0.00245502	0.00317111	0.00509159	0.00292351	0.00403975
0.00330478	0.0036108	0.00463635	0.00674383	0.00571984
0.00345535	0.00437948	0.00468597	0.00533986	0.00701997
0.00307347	0.00603722	0.00345051	0.00578406	0.00577971
0.00389652	0.00727363	0.00336307	0.0038116	0.00822294
0.00315936	0.00557971	0.0040638	0.00437736	0.0078917
0.00372577	0.00441434	0.00467629	0.00371241	0.00593212
0.00349038	0.00327631	0.0040927	0.00699152	0.00392505
0.00394983	0.00366939	0.00289479	0.00627825	0.005146
0.00348807	0.00486939	0.00433456	0.00543461	0.00365748
0.0041031	0.00637089	0.00244506	0.00518184	0.00441644
0.00265263	0.00698861	0.00326463	0.00314193	0.00489863
0.00476909	0.00421965	0.0044521	0.00445545	0.00514519
0.00296612	0.00389095	0.00466619	0.00586992	0.00389016
0.00419615	0.00290114	0.00518044	0.00363964	0.00451523
0.00304129	0.00580813	0.00365036	0.00374483	0.00513025
0.00338155	0.0040033	0.00602701	0.00749413	0.00539614
0.00482405	0.006702	0.00384621	0.00569943	0.00268531
0.00303632	0.00727208	0.0043691	0.00412962	0.00330345
0.00338218	0.00553716	0.00660517	0.00736462	0.00462946
0.00248687	0.00349483	0.00754184	0.00902316	0.00411961
0.00285614	0.00520817	0.00346953	0.00465175	0.00386478
0.00432901	0.00523671	0.00694509	0.00387337	0.00277817
0.00338302	0.00517208	0.00440547	0.00339185	0.00375775
0.00220183	0.00649355	0.00601631	0.00564192	0.00362381
0.0046365	0.00349245	0.00512688	0.00282303	0.0117576
0.00246302	0.00281659	0.00279915	0.00542222	0.00556657
0.00374735	0.00304375	0.00683333	0.00307743	0.00388227
0.00312016	0.00261316	0.00357343	0.00392415	0.006482
0.0051529	0.00280529	0.00773339	0.00295094	0.00693676
0.00378754	0.00389441	0.00444087	0.00455009	0.0101111
0.00403921	0.00346915	0.00553304	0.0055451	0.011295
0.00345221	0.00415353	0.00898067	0.00363496	0.00402261
0.0035962	0.00429809	0.00346568	0.00304022	0.00518982
0.00361719	0.00325663	0.00643796	0.00316901	0.00178365
0.00318815	0.00551473	0.00210333	0.00295238	0.00311689
0.00293148	0.00348219	0.00396489	0.00390347	0.00693441
0.00286914	0.00406991	0.00388706	0.00501195	0.00886557
0.00331039	0.00509193	0.00539816	0.00303389	0.00892937
0.00550299	0.00427275	0.00598802	0.00624671	0.0119126
0.0030466	0.00427982	0.00869761	0.00682872	0.0125587
0.00240771	0.00483829	0.00561005	0.00346402	0.00759868
0.002872	0.00483678	0.00431712	0.00268972	0.00565101
0.00533176	0.00495523	0.0058229	0.00298923	0.00576805
0.00395732	0.00631652	0.00346166	0.00136987	0.00977643
0.00637216	0.00319329	0.00605308	0.00555003	0.00404458
0.00344509	0.00279076	0.00342636	0.00377576	0.0102502
0.00489308	0.00440171	0.00459405	0.00916939	0.00773928
0.00242928	0.00556196	0.00550032	0.00469479	0.00490316
0.00273364	0.0123866	0.00479756	0.00369599	0.00339013
0.00511193	0.00445364	0.00432959	0.00480313	0.0102631
0.00520788	0.00296648	0.00421146	0.0040356	0.00407462
0.00438368	0.00285851	0.00534239	0.00286444	0.00655546
0.00437476	0.00428938	0.00531915	0.00597029	0.0055559
0.00286079	0.00741523	0.00317357	0.00281246	0.00310141
0.00379583	0.00492797	0.00315676	0.00407716	0.00914564
0.00485771	0.00401654	0.00338743	0.00315269	0.00365276
0.00307961	0.00568732	0.00371685	0.00352181	0.00412486
0.00517199	0.00651289	0.00409285	0.00291455	0.00657126
0.00382478	0.00407209	0.00379907	0.00305028	0.00627647
0.00507582	0.00315288	0.00771248	0.0046316	0.0089436
0.00305691	0.00267662	0.00762585	0.00331948	0.00899914
0.00380783	0.00363977	0.00274929	0.00581354	0.00357661
0.00289625	0.00329614	0.00547901	0.0032817	0.00590409
0.00291856	0.00412835	0.0032284	0.00427318	0.00499839
0.00428578	0.00614228	0.00690972	0.00464482	0.00586609
0.00446087	0.00380965	0.00333311	0.0074256	0.00868359
0.00254407	0.00431426	0.00985441	0.00492221	0.0028159
0.00251844	0.00753544	0.00751655	0.00622801	0.00564864
0.00232207	0.00280121	0.00298854	0.00306016	0.00761369
0.0041681	0.00653116	0.00456579	0.00404048	0.00391649
0.00489465	0.00273417	0.00432961	0.00516107	0.00486655
0.00498017	0.00442493	0.00486946	0.00428782	0.00712859
0.00489336	0.00298154	0.0079411	0.00804939	0.004261
0.00322945	0.00646906	0.00906255	0.00580917	0.00395339
0.00291716	0.00273221	0.00790837	0.00357036	0.0038417
0.00304671	0.00351432	0.00382482	0.00589693	0.00630159
0.00390869	0.00443421	0.00288847	0.00757634	0.00360147
0.00358182	0.00528514	0.00471163	0.00815868	0.0077133
0.00312395	0.00501346	0.00850809	0.00459546	0.00503332
0.00274764	0.00557679	0.00851916	0.00529	0.00346169
0.00342757	0.00423748	0.00846251	0.0075893	0.00429026
0.0055304	0.00496417	0.00355736	0.00341017	0.00413407
0.00253931	0.00320824	0.00461631	0.00542465	0.00728153
0.00408596	0.0079686	0.00772983	0.00543472	0.00372054
0.00533684	0.00264254	0.00231029	0.00629898	0.00787868
0.0051515	0.00483851	0.00857126	0.00480816	0.00357419
0.00302124	0.00409157	0.00726716	0.00306122	0.00717986
0.00355718	0.00603754	0.0110492	0.0053664	0.00796772
0.00267102	0.0030458	0.00539151	0.00351767	0.00895978
0.00404253	0.00739611	0.00371932	0.00631327	0.00632614
0.00493094	0.00336509	0.00834112	0.00896071	0.00910982
0.00259633	0.00565855	0.00789388	0.00345818	0.00807279
0.00668203	0.0034946	0.00386158	0.00798348	0.00848004
0.00386762	0.00345811	0.00669136	0.00334973	0.00915715
0.0030732	0.00214099	0.00631106	0.00588621	0.00928685
0.00235325	0.00736835	0.00522954	0.0107771	0.00471773
0.0039037	0.00297958	0.00439385	0.00737573	0.00683883
0.00457702	0.00768877	0.00806507	0.0103937	0.00457594
0.00281362	0.00743432	0.00629737	0.00569466	0.0071563
0.00235849	0.00400853	0.00553719	0.0031282	0.00774155
0.00284987	0.00508096	0.0137511	0.00356604	0.00448713
0.00288883	0.00395117	0.00457758	0.00579906	0.00670082
0.00809821	0.00404156	0.00724852	0.00404967	0.00760719
0.00586586	0.00332427	0.0094802	0.00217974	0.00781841
0.00304654	0.00494444	0.00688994	0.00481286	0.00873058
0.00332091	0.00286735	0.00500898	0.00810348	0.00358225
0.00520236	0.00334755	0.00391324	0.0042929	0.00772968
0.0034033	0.00517474	0.0136819	0.00728235	0.00441981
0.00200425	0.00501606	0.00805411	0.00623301	0.00748146
0.00428017	0.0049137	0.00451029	0.00340552	0.00531137
0.00339246	0.00927282	0.00809142	0.00323071	0.00422803
0.00737316	0.00529119	0.0056941	0.00328121	0.00416146
0.0041336	0.00428971	0.00784739	0.00592049	0.00577186
0.00385732	0.00342037	0.00477333	0.00679862	0.00422168
0.00307657	0.00433322	0.0073442	0.00553367	0.00614742
0.00507604	0.00638639	0.00432977	0.00679138	0.00329625
0.00246159	0.00264316	0.0103535	0.00568128	0.00583339
0.0047091	0.00223627	0.00527392	0.00529563	0.00403557
0.00273437	0.00565093	0.00784333	0.00409943	0.00417627
0.00462696	0.00231669	0.00662289	0.00773688	0.0036835
0.00573539	0.0057475	0.00728142	0.00280024	0.0049259
0.00327128	0.00247479	0.00762245	0.00827299	0.00668071
0.00332925	0.00314801	0.00963666	0.00391398	0.00563018
0.00372483	0.00710149	0.00518981	0.00479894	0.00775128
0.00368604	0.00310519	0.0121741	0.0061358	0.00405735
0.00453169	0.00536942	0.00406641	0.00454568	0.00435186
0.00521497	0.00304151	0.00697133	0.00589411	0.00500439
0.00283908	0.00327906	0.00637358	0.00276831	0.00545582
0.00665736	0.00321669	0.00728191	0.0059927	0.00679045
0.00317395	0.00355728	0.00505449	0.00955762	0.00340643
0.00296142	0.00731376	0.00781683	0.00327649	0.00476878
0.00255936	0.00462076	0.00499525	0.00374724	0.00399707
0.00296369	0.00513285	0.00699733	0.00349809	0.00452663
0.00294523	0.00442942	0.00428213	0.0029644	0.00716659
0.00468117	0.00308596	0.00785518	0.00430121	0.00463379
0.00254237	0.00321154	0.0032295	0.00753869	0.00775209
0.00423906	0.00381528	0.00424554	0.00311197	0.00827196
0.00320931	0.00277194	0.00415725	0.00317897	0.00331193
0.00374809	0.00336744	0.0073164	0.00212036	0.00672455
0.00638034	0.00426825	0.00439193	0.00358952	0.00506534
0.00510891	0.00341795	0.00851034	0.00751799	0.00460511
0.00351891	0.00397996	0.00813332	0.00523494	0.00332958
0.00362262	0.00274967	0.00370517	0.00348719	0.00577596
0.00260032	0.00539688	0.00350297	0.00663331	0.00468258
0.00390022	0.0024525	0.00396554	0.00412136	0.00506169
0.00248652	0.00320984	0.00443868	0.00666081	0.00372173
0.00472116	0.0054135	0.00568403	0.00286039	0.00437633
0.00292897	0.00307728	0.00556703	0.00792043	0.00939826
0.00705502	0.00390886	0.0046219	0.00270367	0.00495297
0.00492625	0.00306959	0.0033709	0.00384778	0.00249577
0.00320911	0.00428996	0.00511714	0.00497662	0.0029918
0.00626082	0.00415686	0.00270983	0.00668111	0.00368713
0.00340878	0.00391809	0.0076923	0.00290104	0.00289635
0.00258135	0.00364942	0.0115809	0.00653551	0.00556188
0.00250941	0.00601126	0.0122195	0.0020833	0.00497376
0.00474951	0.00332158	0.00421397	0.00343646	0.0049102
0.0037933	0.00282536	0.00351958	0.00331319	0.00504919
0.00251525	0.00401809	0.00425892	0.00762387	0.00908594
0.00453247	0.00360621	0.00285143	0.0054084	0.00759844
0.0035493	0.00404397	0.00547665	0.00228056	0.00716696
0.00455865	0.00309098	0.00835959	0.00465598	0.00739473
0.00572862	0.00401523	0.00502493	0.00527846	0.0059669
0.0049966	0.00388289	0.00445775	0.00670189	0.00548394
0.00502596	0.00745264	0.0069522	0.00319871	0.00646303
0.00391049	0.0070672	0.00791647	0.00885811	0.0054258
0.00329879	0.00325042	0.00828072	0.00666458	0.00646203
0.00257578	0.0028586	0.00530013	0.0108814	0.0084384
0.00250819	0.00375896	0.00438265	0.00230936	0.00449371
0.00308002	0.00383938	0.00948618	0.00251678	0.00875296
0.00290909	0.00411293	0.0089064	0.00267434	0.00652957
0.00401956	0.00484303	0.00285452	0.00849817	0.0059277
0.00342281	0.00369499	0.00417596	0.00394534	0.00903491
0.00264635	0.00474927	0.00798529	0.00468318	0.0101074
0.00737986	0.00367889	0.00471454	0.00477247	0.00406778
0.00248165	0.00429061	0.00497165	0.00462915	0.00979531
0.00203746	0.00435005	0.00581491	0.00514928	0.00562278
0.00288391	0.00319845	0.00845773	0.0059426	0.00700283
0.00234945	0.00705298	0.00540117	0.00641997	0.00821426
0.00447617	0.00627499	0.00316995	0.00224046	0.00695793
0.0046782	0.00453592	0.00822744	0.00593962	0.00663159
0.00201712	0.00611453	0.00703403	0.00320009	0.0067781
0.00500216	0.00360288	0.006593	0.00545713	0.00344643
0.00313705	0.00260185	0.00572484	0.00623861	0.00827781
0.00353688	0.00589732	0.00510914	0.00559839	0.00700319
0.00435637	0.00247019	0.00381868	0.00781171	0.00465605
0.00381997	0.00409365	0.00504132	0.00440506	0.00746191
0.00271569	0.00410007	0.00686967	0.00572336	0.00350408
0.00494769	0.00239443	0.00535862	0.00470689	0.004058
0.0051643	0.00214236	0.00389838	0.00452995	0.00503172
0.00857754	0.00625407	0.0044574	0.00714044	0.006628
0.00721225	0.00417649	0.00564823	0.00723662	0.00358472
0.00502226	0.00531835	0.00500617	0.00767196	0.00433169
0.0032049	0.0035106	0.00440724	0.00683301	0.00372967
0.00301532	0.00292369	0.00559882	0.00342373	0.00451445
0.00332506	0.00311155	0.00682165	0.00427504	0.00422195
0.00722523	0.0047351	0.0062491	0.00461337	0.00217749
0.00322125	0.00589749	0.00444631	0.00439657	0.00282411
0.00436389	0.00381227	0.00730393	0.00611099	0.00372103
0.00357401	0.00286541	0.00700128	0.00588488	0.00439501
0.00265609	0.0065037	0.0039552	0.00362302	0.00460895
0.00259891	0.00411252	0.00379613	0.00471229	0.00725125
0.00244017	0.00488732	0.00530382	0.00291474	0.0100739
0.00456252	0.0037903	0.00888638	0.00371238	0.00401453
0.00651015	0.00424141	0.0024484	0.00282451	0.00366041
0.00386256	0.00509561	0.00655483	0.00292118	0.00711343
0.00294511	0.00310465	0.00418467	0.006056	0.0064994
0.00480919	0.00349024	0.00623477	0.00750638	0.00361349
0.00435496	0.0032801	0.00745817	0.00676622	0.00332853
0.004016	0.00217466	0.00605501	0.00473066	0.00782756
0.00408067	0.00380033	0.00870957	0.00612012	0.00487567
0.0041046	0.00363723	0.00802313	0.00602408	0.00908659
0.00247972	0.00565062	0.0077613	0.00291538	0.00732228
0.00338941	0.00639692	0.00413989	0.00548521	0.00640938
0.00231144	0.00192135	0.0063397	0.00332531	0.00863585
0.00451536	0.00359418	0.00725015	0.00375394	0.0044365
0.00350775	0.00886601	0.00390183	0.00342134	0.00365748
0.00428303	0.00331629	0.00735602	0.00739605	0.00728172
0.00261888	0.00313402	0.00628119	0.00703404	0.00883788
0.00348775	0.00554364	0.00448189	0.00466785	0.00756861
0.00494306	0.00792775	0.00872327	0.00429365	0.00702208
0.00268474	0.00417866	0.00393282	0.00324388	0.00702044
0.00192976	0.00935458	0.00817884	0.00309398	0.00373443
0.00469075	0.00447355	0.00541917	0.00317449	0.00656387
0.0038907	0.00487974	0.00550967	0.00349765	0.00503085
0.0054074	0.00487367	0.0031516	0.00800658	0.0044145
0.00419733	0.00511128	0.00850816	0.00395358	0.0063861
0.00395102	0.00297783	0.00482562	0.0027749	0.00654063
0.00494771	0.00704197	0.0072459	0.00370811	0.00797006
0.0026003	0.00436714	0.00667364	0.00291622	0.00627662
0.00435971	0.00615295	0.00603081	0.00418317	0.00861495
0.00283188	0.00293246	0.00764476	0.0035032	0.00671371
0.00235483	0.00396044	0.00728017	0.0032001	0.00658946
0.00511427	0.00576676	0.00854159	0.0038364	0.00242924
0.0053504	0.00877132	0.00315761	0.00230501	0.00631774
0.00322517	0.00351817	0.00878139	0.00289947	0.00677857
0.00385536	0.00855139	0.00451932	0.00748276	0.00750762
0.00279522	0.00738998	0.00581757	0.00396693	0.00489382
0.00440706	0.00348978	0.00342251	0.00341454	0.00378303
0.00288904	0.00305147	0.00258849	0.00251521	0.00823496
0.00607906	0.00706133	0.00841988	0.00496582	0.00415066
0.00272547	0.00308384	0.00590322	0.00469366	0.00681272
0.00258829	0.00444009	0.00594833	0.00662893	0.00584845
0.00249151	0.00614623	0.00841735	0.00315088	0.0068872
0.00351123	0.00711974	0.0114076	0.00293917	0.00583452
0.00378218	0.00206489	0.00350379	0.00414232	0.00510599
0.00500662	0.0093683	0.00729918	0.0032569	0.0098646
0.00364562	0.00372205	0.00365737	0.00395481	0.00599924
0.00271737	0.00397062	0.00517811	0.00704725	0.00856091
0.00402385	0.00407093	0.00519701	0.00357479	0.00370107
0.00308639	0.0033507	0.00611297	0.0054574	0.00622228
0.00267021	0.00797581	0.0068908	0.0038899	0.00736212
0.000827379	0.0039707	0.00634734	0.00284709	0.00664816
0.00570325	0.00300366	0.00725396	0.00362689	0.00616715
0.0027001	0.00383271	0.00675115	0.00457422	0.00695892
0.0035983	0.00324041	0.00528658	0.00582061	0.00694368
0.00223413	0.00398206	0.00520578	0.00454551	0.00568613
0.00300809	0.0029189	0.00400231	0.00384806	0.00773928
0.00288998	0.00294591	0.00631809	0.00478875	0.00722664
0.00282677	0.0026383	0.00514715	0.00634477	0.00245412
0.00526214	0.00286549	0.00490357	0.00370827	0.00754816
0.00281994	0.00507251	0.00392939	0.00401311	0.00556602
0.002599	0.00326879	0.00239521	0.00412046	0.00566532
0.00377134	0.00309642	0.00407307	0.007076	0.00378069
0.00595022	0.00308986	0.00423919	0.00283994
0.00483179	0.00244157	0.00360927	0.00491211
0.00293514	0.00640513	0.0089368	0.00548052
0.00368059	0.00274056	0.00487616	0.00297763
0.00310737	0.00401787	0.00353763	0.00309683
0.00365347	0.00356212	0.00354582	0.00322471
0.00352208	0.00308267	0.00758245	0.00364144
0.00330615	0.00640226	0.00515311	0.00441183
0.00540652	0.00374992	0.00608858	0.00440179
0.0019375	0.00313262	0.00834052	0.00414221
0.00367608	0.0034002	0.00822254	0.00478849
0.00293605	0.00453663	0.00494661	0.00331203
0.0058849	0.00989678	0.0029423	0.00415247
0.00395556	0.0045341	0.00365108	0.00373706
0.00524168	0.00418771	0.0031445	0.00619265
0.00652409	0.0025035	0.00831815	0.0037763
0.00178108	0.00447552	0.00265963	0.00358919
0.00374946	0.00268723	0.00522841	0.0035897
0.00269432	0.00244961	0.00374496	0.00427646
0.00467202	0.0034136	0.00487674	0.00526784
0.00322164	0.00422087	0.004434	0.00296245
0.00286762	0.00494993	0.00636165	0.00412027
0.00289721	0.00536527	0.00429649	0.00459772
0.00405785	0.00302348	0.00276307	0.00630849
0.00673417	0.00458674	0.00685917	0.00724344
0.0041031	0.0035476	0.00606102	0.00835747
0.00408954	0.00246829	0.00410691	0.00429861
0.00274592	0.0032665	0.00272436	0.00396192
0.00285533	0.00429214	0.00843527	0.00396505
0.00325009	0.00389873	0.00749616	0.00755073
0.00389597	0.00384358	0.00219659	0.00286459
0.00413638	0.00279326	0.00331606	0.00323632
0.00311871	0.00471	0.00364314	0.0032876
0.00378472	0.0044937	0.0069625	0.00503766
0.00611358	0.00311331	0.00429696	0.00414605
0.00529052	0.0039494	0.00456654	0.00387575
0.00772899	0.00410741	0.00362446	0.00293567
0.0053703	0.00321945	0.00467349	0.00205567
0.00498117	0.00303413	0.0048516	0.00550094
0.00205888	0.00416347	0.00580116	0.00377496
0.00322034	0.00399514	0.00626853	0.00408265
0.00257641	0.00389923	0.00821644	0.0106805
0.00391446	0.00365356	0.00520302	0.00363662
0.0026538	0.00622177	0.00482667	0.00320353
0.00252524	0.00461811	0.00460177	0.00465819
0.00392247	0.0035746	0.00309867	0.00501344
0.00348413	0.00327328	0.00390782	0.00379795
0.00290472	0.00317664	0.00337021	0.0034489
0.00426789	0.00437636	0.00561859	0.00353565
0.00668605	0.00361478	0.00607282	0.00860791
0.00441302	0.00334536	0.00643303	0.00379689
0.00303774	0.00532846	0.00371072	0.0047009
0.00618614	0.00750207	0.00329006	0.0100979
0.00647383	0.00298396	0.00383914	0.00296284
0.00386725	0.00272612	0.00749271	0.00343336
0.00701474	0.00247224	0.00724389	0.00897845
0.00526233	0.00418572	0.00413685	0.00295608
0.0043103	0.00513437	0.00376935	0.00350558
0.00769165	0.00384195	0.00541597	0.00416283
0.00454976	0.00264613	0.00473773	0.00290084
0.00298628	0.00539088	0.00324503	0.00427081
0.00406865	0.00234163	0.00615357	0.00908778
0.00280325	0.00320399	0.0031219	0.00470348
0.00432716	0.00361454	0.00440339	0.00477412
0.0043068	0.00552234	0.0086036	0.00351766
0.00374584	0.00369822	0.005093	0.00206975
0.00398512	0.0024021	0.00847942	0.00391542
0.0048115	0.00701633	0.00480835	0.00290936
0.00318452	0.00330087	0.00740206	0.00367101
0.00378081	0.00438296	0.00412357	0.00442264
0.00517659	0.00403936	0.00685424	0.0027748
0.00316408	0.00296885	0.00658411	0.0054734
0.00343761	0.00424004	0.00401699	0.00300475
0.00307819	0.00623538	0.00466718	0.00666704
0.00434328	0.00398964	0.00396981	0.00506091
0.00530759	0.00348905	0.00444769	0.0059193
0.00367307	0.0053462	0.00465827	0.00307568
0.00285166	0.00239508	0.0076097	0.00319421
0.00357299	0.00209931	0.00456965	0.00669506
0.00462567	0.00424765	0.00743611	0.00279759
0.00331912	0.00473171	0.00693409	0.0100128
0.00913427	0.00442176	0.00315369	0.00418994
0.00549383	0.00330954	0.0075278	0.00509326
0.00292296	0.00357326	0.00671682	0.00275545
0.00291669	0.00419375	0.00518747	0.00462405
0.00659246	0.00522611	0.00587407	0.00290295
0.00356854	0.00336567	0.00604362	0.00344892
0.00293804	0.00463538	0.00352909	0.00373807
0.00345805	0.00422156	0.00645443	0.00299532
0.00280127	0.00350484	0.0049863	0.00706292
0.00285377	0.00272502	0.0103588	0.00585047
0.00627506	0.00386126	0.00366766	0.00794733
0.00488283	0.00225058	0.00382009	0.00853938
0.00352795	0.00380003	0.00895697	0.0037276
0.00334154	0.00346189	0.0057272	0.00342614
0.00452521	0.00275159	0.00721802	0.00314627
0.00475154	0.00349109	0.00339648	0.00459421
0.00271514	0.00244754	0.007087	0.00609599
0.00417909	0.00246303	0.00445157	0.00442641
0.00454027	0.00461297		0.0076238
0.0036207	0.0046627		0.00279912
0.00262829	0.0063147		0.00479913
0.00382954	0.00327507		0.00733562
0.00513704	0.00410206		0.00424947
0.00343531	0.00298037		0.00703107
0.00467983	0.00309981		0.007347
0.00344593	0.0034079		0.00637312
0.00297283	0.0032584		0.00509277
0.00399563	0.00610678		0.00344154
0.00423207	0.00386435		0.0027157
0.00778578	0.00286108		0.00754907
0.00223747	0.00707187		0.00297176
0.00430976	0.00338953		0.00372593
0.00517107	0.00668923		0.00497575
0.0027972	0.00329539		0.00643065
0.00285783	0.00317105		0.00362961
0.00407441	0.00300891		0.00270903
0.00312507	0.00267861		0.00301051
0.00290346	0.00604748		0.00868757
0.00292867	0.00253183		0.00856476
0.00339688	0.00465536		0.00454161
0.00436128	0.00668279		0.00506783
0.00387919	0.00348935		0.00531944
0.0053478	0.00291359		0.00892523
0.00292109	0.00385041		0.00485151
0.00799445	0.00326099		0.00489306
0.00292351	0.00288117		0.00711803
0.00558115	0.00334073		0.00436821
0.00391262	0.00411158		0.0051938
0.00388111	0.00309798		0.00226348
0.0034422	0.00344764		0.00728964
0.00439634	0.00372827		0.00616699
0.00447343	0.00593867		0.00289447
0.00323856	0.00389092		0.00360494
0.00283624	0.00707361		0.0026513
0.00410295	0.0026044		0.00479279
0.00397595	0.00549785		0.00403868
0.00377867	0.00589751		0.00390433
0.00332326	0.002665		0.00267793
0.00337008	0.00366328		0.00338076
0.00307206	0.00639303		0.00310897
0.00431608	0.00748218		0.0062881
0.00352012	0.00396984		0.00266481
0.00629846	0.00332818		0.00369912
0.00258892	0.00542073		0.00374183
0.00321826	0.0030227		0.00345059
0.00305622	0.00371957		0.00356047
0.00392777	0.00362069		0.00328081
0.00437005	0.00209342		0.00272783
0.00335376	0.00409209		0.00550062
0.00446928	0.00356895		0.00423309
0.0037307	0.00322549		0.00348152
0.00435117	0.00371837		0.00381135
0.00504682	0.00388968		0.00386103
0.00574602	0.00285021		0.00383663
0.00308932	0.00683358		0.0047619
0.00309108	0.00552763		0.00377832
0.00258642	0.00448076		0.00927857
0.00381721	0.00606814		0.00424653
0.00248333	0.00559116		0.00493312
0.00429916	0.00323834		0.00308596
0.00392979	0.00674656		0.00369018
0.00319824	0.00608163		0.00374067
0.00332473	0.00716602		0.00461168
0.00216302	0.00404468		0.00404816
0.00218692	0.00193055		0.00345904
0.0040278	0.00273406		0.00387129
0.00645346	0.00558845		0.00305666
0.00241863	0.00382403		0.00873649
0.00283893	0.00238258		0.00423004
0.00349034	0.00290161		0.00398009
0.00677561	0.00542265		0.0034874
0.00510866	0.0034936		0.00380228
0.00338037	0.00471605		0.00424056
0.00282591	0.0043317		0.00607249
0.0056137	0.00311367		0.00551946
0.00264754	0.00254885		0.00404481
0.00436397	0.00464683		0.00427172
0.00312392	0.00273732		0.00397736
0.00296557	0.00374447		0.00686786
0.00235645	0.00343095		0.0028364
0.00336953	0.00474421		0.00512062
0.00387175	0.0133778		0.00355208
0.0038574	0.00341356		0.00402571
0.00316562	0.00642904		0.00425602
0.00367611	0.00548581		0.00707662
0.00414806	0.00391549		0.00665659
0.00646048	0.00515269		0.00332892
0.0065141	0.00390085		0.0046627
0.00320851	0.00223705		0.00312565
0.00510095	0.0073851		0.00387129
0.00358182	0.00599554		0.00323941
0.0036662	0.00366773		0.00614304
0.00311689	0.00438109		0.00395682
0.00387737	0.0109218		0.00345118
0.00330129	0.00533962		0.00252034
0.00510766	0.00476954		0.00672181
0.00283281	0.00499192		0.00279589
0.00341059	0.0031281		0.00634701
0.00269707	0.00336269		0.00414694
0.00490588	0.00448656		0.0113417
0.00271926	0.00605356		0.00702982
0.00434075	0.00488333		0.00330965
0.00227964	0.00673965		0.00608393
0.00372187	0.00617211		0.0053353
0.00271478	0.00290804		0.00397775
0.00283915	0.00466633		0.00374654
0.00346229	0.00429232		0.00857889
0.00194809	0.00410817		0.0122933
0.00412328	0.00311942		0.00250943
0.00300541	0.00411551		0.0032626
0.00333637	0.00294999		0.00531688
0.0022924	0.00278465		0.00322583
0.00293903	0.0052306		0.00466337
0.00229967	0.00387782		0.00681846
0.00426297	0.00711935		0.00654731
0.00438091	0.00331057		0.00469092
0.00327597	0.00306031		0.00850626
0.00423616	0.00636825		0.00470207
0.00538132	0.00287884		0.00398405
0.00236489	0.00365111		0.00360409
0.00477028	0.00646635		0.0044881
0.00355447	0.00545306		0.00661858
0.00312944	0.00509393		0.0058712
0.00371807	0.00353539		0.00683067
0.00373187	0.00385792		0.00675253
0.00362127	0.00307482		0.00295572
0.00437022	0.004509		0.00347736
0.00378097	0.00682506		0.00493271
0.00316603	0.00601084		0.00269665
0.00207667	0.00433276		0.00448671
0.00321907	0.00325509		0.00436444
0.00413476	0.00366137		0.00330643
0.00447253	0.00308371		0.00604053
0.0037808	0.00280248		0.00318138
0.00382544	0.00364202		0.00599901
0.00236592	0.0051326		0.00406204
0.0029711	0.00322991		0.00610242
0.0050648	0.00503227		0.00840797
0.00319087	0.00436313		0.00501984
0.00395049	0.00329142		0.0043324
0.00306222	0.00468945		0.00347357
0.00459805	0.00274866		0.00424735
0.0055848	0.00369952		0.00356899
0.00707895	0.00635776		0.00271616
0.00424754	0.00596036		0.00522369
0.00352724	0.00506856		0.00212456
0.00205434	0.00869916		0.00377342
0.00317787	0.00308008		0.00626446
0.00337862	0.00353438		0.00768266
0.00335781	0.00522615		0.00575046
0.00303504	0.00331882		0.00412154
0.00511445	0.00316579		0.00778909
0.00285358	0.00288064		0.00421319
0.00453801	0.00804374		0.00382574
0.00487867	0.00519778		0.00377438
0.00349076	0.00287453		0.00296885
0.0029542	0.00280602		0.00731561
0.00713908	0.00590214		0.00581801
0.00328765	0.00373649		0.00519502
0.00494928	0.0033599		0.00249782
0.00260952	0.00330964		0.00494468
0.00295157	0.00767553		0.00417775
0.00302147	0.00294451		0.00572282
0.00580877	0.00622479		0.00523221
0.00709085	0.00320167		0.00837321
0.0039145	0.00327731		0.00601108
0.00247034	0.00596455		0.00290421
0.00271775	0.00415858		0.00468353
0.00623475	0.00293991		0.00235349
0.00357767	0.00290211		0.00510256
0.0039375	0.00501407		0.00232353
0.00347061	0.00307357		0.00479218
0.00354943	0.00349042		0.00556508
0.00452569	0.00323473		0.00378466
0.00566555	0.00432893		0.00397615
0.00280308	0.00435859		0.00459789
0.00417203	0.00399725		0.00719257
0.00557745	0.00649279		0.00568726
0.00256854	0.0047462		0.00310879
0.0068284	0.00691136		0.0074042
0.00267503	0.00649959		0.00288808
0.0043337	0.00303609		0.00302088
0.00262536	0.00451885		0.00561615
0.00329019	0.00457519		0.00492629
0.00187888	0.0037005		0.0047534
0.00309623	0.00329243		0.0035044
0.0040435	0.00361298		0.00300773
0.00532771	0.00302056		0.0030109
0.00266558	0.0043811		0.00287096
0.00347045	0.00795801		0.00318824
0.00403794	0.00342796		0.00332334
0.00508004	0.00316944		0.00463124
0.00520329	0.00481922		0.00276014
0.004397	0.00261892		0.00453606
0.00230993	0.0033571		0.00287972
0.00288077	0.00545655		0.00381733
0.00266346	0.00290066		0.00362792
0.00537082	0.00406045		0.00411653
0.00349388	0.00330634		0.00525644
0.00584279	0.00321906		0.00460409
0.00290466	0.00372733		0.0052089
0.00341656	0.0048038		0.0045549
0.00454988	0.00432483		0.00326224
0.00395026	0.00324593		0.00387889
0.00371224	0.00454151		0.00382666
0.00341806	0.00344434		0.00445058
0.00233562	0.0035796		0.00952838
0.00229051	0.00307937		0.00450923
0.00277039	0.00548577		0.00432858
0.00390904	0.00673585		0.00446679
0.00995525	0.00303043		0.00576186
0.00313147	0.00589924		0.00532355
0.00340201	0.00448402		0.00363469
0.00452094	0.0040655		0.0061532
0.00319305	0.00396384		0.00327071
0.00493913	0.00353318		0.0023969
0.00401405	0.00249254		0.00351833
0.00274397	0.00393356		0.00368106
0.0026291	0.00434508		0.00462187
0.00385693	0.00434593		0.00640231
0.00366838	0.00311093		0.00344519
0.00308478	0.00269146		0.0037149
0.00274111	0.00322028		0.00544854
0.00323089	0.00419656		0.00263659
0.00278164	0.00581045		0.00269624
0.00296972	0.00361534		0.00311684
0.00355831	0.00448383		0.0031186
0.00401075	0.00597532		0.00475152
0.00321734	0.00302135		0.00426523
0.00492116	0.00267307		0.00258921
0.0034699	0.00275889		0.00831024
0.00236311	0.00354574		0.006117
0.00431557	0.00276122		0.00233298
0.00261756	0.00361963		0.00391635
0.00278161	0.00338398		0.00373927
0.00248258	0.00263705		0.00445693
0.00361236	0.00290053		0.0042831
0.0046946	0.00372308		0.00532731
0.00346661	0.00261225		0.00392564
0.00271108	0.00337114		0.00339776
0.00394794	0.00286395		0.00266097
0.00529366	0.0045128		0.00411992
0.00322618	0.00488018		0.00343408
0.00477266	0.00378756		0.00246154
0.00477758	0.00321338		0.00372257
0.00511913	0.00390169		0.00391059
0.00460272	0.00315744		0.00330341
0.00332181	0.00263137		0.00328366
0.00354641	0.004171		0.00390215
0.00244523	0.00439492		0.0054651
0.00266841	0.00377383		0.00863481
0.00665254	0.00348717		0.00320004
0.00538005	0.00402139		0.000779685
0.00512509	0.00306333		0.00371289
0.00306249	0.00273088		0.00385429
0.00457891	0.00465671		0.00444619
0.00290822	0.00338438		0.0054628
0.00326316	0.00421731		0.00394986
0.00320829	0.00263406		0.00396172
0.00459604	0.00434277		0.00541068
0.00280839	0.00359107		0.00503702
0.00385344	0.00317723		0.00339125
0.00635356	0.00831988		0.00452266
0.00358905	0.00297171		0.00911796
0.00572041	0.00297298		0.00338241
0.0073024	0.00305747		0.00329072
0.00419676	0.00313464		0.00383897
0.00564258	0.00349646		0.0043257
0.00352792	0.00601357		0.00332487
0.00574069	0.00595707		0.00378181
0.00555013	0.0034203		0.00575882
0.00361162	0.00680885		0.00685254
0.0024354	0.00355824		0.00438768
0.00521718	0.00342671		0.00350415
0.00234276	0.00395552		0.00581195
0.00251341	0.00448978		0.00328043
0.00471515	0.00239245		0.00734641
0.00483591	0.00350353		0.0052503
0.00251506	0.00471876		0.00478222
0.00399266	0.0041725		0.00416952
0.00294739	0.00402937		0.00343774
0.00398638	0.00570925		0.0037771
0.00552375	0.00347806		0.00293982
0.00400288	0.00636676		0.00527431
0.00289711	0.00297338		0.00254786
0.00380109	0.00332216		0.00376845
0.00292011	0.00501796		0.00727349
0.00479727	0.00914439		0.00661581
0.00564197	0.00261387		0.00440684
0.00662963	0.00322186		0.00305753
0.00317014	0.00398504		0.00381056
0.00589984	0.00394386		0.00435224
0.00584513	0.0102509		0.00449735
0.00342598	0.00230189		0.00382574
0.00324906	0.00463447		0.00534294
0.00502571	0.00326845		0.00444966
0.00235409	0.00330011		0.00968715
0.00679221	0.00395318		0.00293274
0.00449891	0.00405503		0.00368101
0.00406353	0.00341334		0.00535123
0.00604354	0.00660935		0.00368971
0.00454962	0.00361123		0.00880115
0.00584622	0.00262929		0.00385194
0.00354377	0.00598131		0.00767053
0.00483098	0.00317093		0.00241522
0.00374915	0.00511607		0.0046863
0.00612976	0.00273981		0.00311874
0.00221507	0.00364584		0.00839033
0.00403322	0.00363505		0.00311884
0.0034304	0.00509745		0.00495491
0.0033319	0.00398475		0.00315892
0.00523833	0.00444043		0.00492725
0.00533709	0.00426319		0.0105083
0.00379894	0.00353591		0.00877155
0.00267863	0.00374429		0.00557343
0.00293397	0.00520962		0.00975403
0.00486022	0.00405922		0.00321799
0.00396831	0.00470337		0.00297519
0.00264601	0.00403627		0.00556749
0.00823176	0.00508127		0.00615332
0.00510352	0.00510159		0.00612036
0.00326427	0.00460248		0.00660859
0.00448459	0.00761519		0.00816112
0.00218989	0.00316913		0.00364074
0.00359981	0.0043027		0.00393911
0.00470095	0.00415371		0.00910469
0.0101037	0.00525772		0.00705562
0.00337561	0.00442004		0.00218909
0.00654271	0.00550715		0.003882
0.007219	0.00430757		0.00949814
0.00398058	0.00313587		0.00819494
0.00404212	0.00368169		0.0081053
0.00279618	0.00268011		0.0041508
0.00515941	0.00293301		0.00404987
0.00299724	0.00343825		0.00452737
0.00486843	0.00752204		0.00319659
0.00416606	0.00229628		0.00647318
0.00464459	0.00312719		0.00326763
0.00386763	0.00286849		0.00856874
0.00316009	0.00300157		0.00542761
0.00640459	0.0047618		0.00316522
0.00427728	0.00603149		0.00303115
0.00379272	0.00320373		0.00537249
0.00848039	0.00343108		0.00362012
0.00616772	0.0028264		0.00785119
0.00587378	0.00287279		0.00388278
0.00931474	0.00275051		0.00326436
0.00687632	0.0062752		0.00458229
0.00384388	0.00336273		0.00335341
0.00203098	0.00274845		0.00491414
0.00322943	0.00620006		0.00322173
0.00341196	0.0026439		0.00934299
0.003231	0.00994872		0.00543832
0.00412582	0.00605532		0.00198348
0.00418128	0.00617185		0.00589258
0.00437698	0.00606367		0.0029034
0.00403351	0.00285174		0.00577394
0.00618095	0.00430834		0.00430015
0.00428943	0.00433541		0.0107593
0.00699595	0.00679088		0.00271878
0.00590692	0.00343081		0.0035673
0.00429606	0.00279261		0.00800588
0.00366447	0.00301388		0.00795487
0.00410958	0.00588196		0.0100478
0.00596553	0.0020064		0.0037893
0.00653228	0.00276953		0.00315803
0.00421508	0.00550576		0.00339627
0.00326413	0.00648824		0.00302008
0.00298558	0.00307753		0.00430906
0.00387511	0.00483342		0.00413962
0.00460666	0.00604347		0.00534081
0.00446639	0.00484343		0.0036296
0.0041529	0.00302887		0.00606354
0.00388037	0.00439445		0.00235147
0.00301574	0.00392403		0.00339167
0.00572745	0.00439803		0.00726084
0.00548442	0.0076254		0.00772129
0.00375602	0.00583948		0.00848334
0.00441291	0.0064881		0.00277251
0.00593571	0.0040766		0.00400147
0.0056257	0.00706263		0.00358539
0.00197036	0.00639433		0.00360044
0.00267348	0.00640828		0.00406309
0.00317079	0.00423056		0.00759684
0.0045204	0.0035409		0.00516322
0.0026033	0.00327599		0.00524062
0.00355731	0.00407607		0.00843145
0.0025927	0.00652175		0.00332703
0.0028115	0.0025071		0.00640199
0.00433271	0.00540819		0.00316998
0.00298399	0.00648138		0.00351975
0.00440639	0.00376076		0.003799
0.00354699	0.00593841		0.00499457
0.00562244	0.00336667		0.00465027
0.00387128	0.00400031		0.00629548
0.00355865	0.00360862		0.00338782
0.00594506	0.00532013		0.00439055
0.00397069	0.00499069		0.00393425
0.00379601	0.00485955		0.00428705
0.00446582	0.00453277		0.00431384
0.00281259	0.00305348		0.00426766
0.00397013	0.00464154		0.00377571
0.00355847	0.00553913		0.0045467
0.00432886	0.00334072		0.00423177
0.00370782	0.00359117		0.00366696
0.00441212	0.00284851		0.00320785
0.00395289	0.00804929		0.0042674
0.00612696	0.00655589		0.00411253
0.00473447	0.00324888		0.00371284
0.00512209	0.00414299		0.00407264
0.00409175	0.00326033		0.00428713
0.00474729	0.00298717		0.00349934
0.00284355	0.00515344		0.00254324
0.00468645	0.00505173		0.00319123
0.00297134	0.00330411		0.00814266
0.00449517	0.00345371		0.00655579
0.00407705	0.00621676		0.0055347
0.00589467	0.00379592		0.00436595
0.00499396	0.00278434		0.00498768
0.00331152	0.00859412		0.00744078
0.00368645	0.00318643		0.00482578
0.00244684	0.00644545		0.00530468
0.00639172	0.003217		0.0046254
0.00413527	0.00744175		0.00642325
0.00300907	0.00701393		0.00350427
0.00579092	0.00437744		0.00399005
0.00594433	0.0086912		0.00582807
0.00715442	0.00473567		0.00362946
0.00650239	0.00361489		0.00262699
0.00334723	0.00615713		0.00467053
0.00425925	0.00267284		0.00417751
0.00485012	0.00336274		0.00656806
0.00410568	0.00538526		0.00346049
0.00245106	0.00710652		0.00372367
0.00450692	0.00614329		0.00443332
0.00417948	0.00708794		0.00362587
0.00491035	0.00632763		0.0043873
0.00338976	0.00522966		0.0042515
0.0032952	0.00598296		0.00333382
0.00600001	0.00610985		0.00414484
0.00430252	0.00235233		0.00529933
0.00716433	0.00787342		0.00337413
0.00419637	0.00444838		0.00731484
0.00436387	0.00320427		0.00373267
0.00443476	0.00372947		0.0074632
0.00582232	0.00423427		0.00363361
0.00479405	0.0038807		0.00807289
0.00383607	0.00705811		0.0029122
0.00375681	0.00572111		0.00465196
0.0040086	0.00394545		0.00419662
0.00294269	0.00495633		0.00462083
0.00341625	0.00420178		0.00393555
0.00595924	0.00349659		0.0079704
0.00315716	0.00257912		0.00489841
0.00327828	0.00287351		0.00475379
0.0038709	0.00279333		0.00894771
0.00688514	0.00557546		0.00384157
0.00414477	0.00655212		0.00407228
0.00662716	0.00630748		0.00618689
0.00426217	0.00386536		0.00666776
0.00378902	0.00342766		0.00340601
0.00645692	0.0071652		0.00345712
0.00885083	0.00674712		0.00418082
0.00396644	0.00316038		0.00699866
0.00393565	0.00792995		0.00729022
0.00387283	0.00254353		0.00684579
0.00485442	0.00679297		0.00772047
0.00450537	0.00303973		0.00386806
0.00539451	0.00742609		0.00562042
0.00412601	0.00666218		0.00357829
0.00551794	0.00399287		0.00298707
0.00438821	0.00539863		0.0029328
0.0024683	0.0063906		0.0043597
0.00608636	0.00696211		0.00834457
0.00516512	0.00311909		0.00371471
0.00407535	0.00361034		0.00367877
0.00870905	0.00314062		0.00997659
0.00369285	0.00383778		0.00538997
0.00363477	0.00315199		0.00563684
0.00437425	0.00621356		0.00217541
0.00399168	0.00235458		0.00319407
0.00371672	0.00386288		0.00413332
0.00352969	0.00260856		0.0034907
0.00477259	0.00511627		0.00424079
0.00381802	0.00856604		0.00358394
0.00756331	0.00553033		0.0092146
0.0067107	0.00473697		0.00446478
0.00662843	0.00246511		0.00308093
0.00332025	0.00585717		0.0104168
0.0057132	0.00384161		0.00377879
0.00677189	0.00268245		0.00365397
0.00436675	0.00440143		0.002573
0.00539181	0.0050126		0.00417043
0.00477245	0.00652942		0.00345847
0.00510997	0.00226802		0.00362149
0.00254107	0.00263003		0.00356197
0.00298686	0.00631986		0.0054447
0.0045558	0.00295022		0.0112594
0.00326565	0.00534352		0.00332472
0.00291092	0.00362309		0.00421992
0.00321634	0.00258966		0.00404212
0.00535491	0.00370442		0.00876858
0.00591653	0.00315113		0.00663746
0.00688771	0.00285314		0.00412964
0.00257631	0.00402467		0.00534813
0.0061405	0.00480613		0.0035217
0.00363757	0.00329862		0.0039831
0.00537563	0.0031602		0.00401096
0.00675185	0.00272369		0.00548396
0.00478671	0.0057728		0.00387192
0.0047424	0.006052		0.00338209
0.00477331	0.00715988		0.00327931
0.00618591	0.00356305		0.00462056
0.00381304	0.00356143		0.00599553
0.00438437	0.00619016		0.00889007
0.00535497	0.0116175		0.00550436
0.0039308	0.00564385		0.00897943
0.00296433	0.00270887		0.00242575
0.00430896	0.00335482		0.00269907
0.00300758	0.00389112		0.00684953
0.00257322	0.00572769		0.00654678
0.0025195	0.00664886		0.00668195
0.00422964	0.00653659		0.00469473
0.00480601	0.00608752		0.00575203
0.00516062	0.00648783		0.00477055
0.003594	0.0056374		0.00431215
0.00479746	0.00203729		0.00292053
0.00331254	0.00374195		0.00407716
0.00697327	0.00284626		0.00603788
0.00401694	0.00322631		0.00437487
0.00349888	0.0043616		0.00335978
0.0025639	0.00711474		0.00255538
0.00621228	0.00766394		0.00442243
0.00339968	0.00849137		0.00291869
0.00364868	0.00343515		0.00422135
0.00335868	0.00569659		0.00481629
0.00562295	0.00582703		0.00263326
0.00450465	0.00585154		0.00244692
0.00338641	0.0031843		0.00345712
0.00351562	0.00492774		0.00570699
0.00349248	0.00402636		0.00366991
0.00467179	0.00506137		0.00335364
0.00338818	0.0038889		0.00426459
0.00279078	0.0033675		0.00361882
0.00461607	0.00325023		0.0027199
0.00415973	0.00482704		0.00682941
0.00522288	0.00434167		0.00469428
0.0030887	0.0053869		0.00268389
0.00548313	0.00339219		0.0054335
0.00353888	0.0041683		0.00347424
0.00353869	0.00264452		0.00488284
0.00374937	0.00359338		0.00296254
0.00336263	0.00518494		0.00328218
0.00325017	0.0053508		0.00318204
0.00441933	0.00298623		0.00306534
0.00306981	0.00647013		0.00278912
0.00335296	0.00618064		0.00399972
0.00343121	0.00745399		0.00323261
0.00319696	0.00825408		0.00576552
0.00338438	0.00312764		0.00282612
0.00526588	0.00378456		0.00497157
0.00454083	0.00432817		0.00396
0.00318604	0.00582126		0.00460075
0.0040504	0.00256325		0.00486063
0.00295109	0.00385142		0.00289514
0.00618911	0.00315494		0.00349014
0.00397574	0.00594272		0.0025157
0.00220972	0.00219993		0.0045406
0.00239599	0.0027196		0.00226753
0.00366427	0.00483217		0.00835489
0.0033892	0.00512748		0.00821724
0.00433805	0.0026681		0.00225831
0.00452933	0.0028683		0.00621243
0.00357101	0.00286825		0.00496015
0.00426899	0.00394213		0.00642329
0.00390197	0.00283798		0.00531375
0.00354341	0.00610935		0.00405763
0.00357781	0.00327019		0.0108777
0.00246296	0.0060081		0.00247141
0.00379777	0.0072078		0.00421671
0.00351197	0.0034349		0.0030334
0.00327862	0.00273255		0.00312665
0.00374773	0.00434863		0.0038963
0.00314339	0.0053257		0.00327888
0.00705532	0.00354198		0.00508969
0.00305711	0.0041409		0.0101953
0.00479006	0.00289571		0.00716011
0.0028642	0.00369843		0.00211155
0.00278979	0.00459551		0.00313392
0.00334821	0.00329819		0.00492119
0.00311345	0.00389681		0.00486521
0.0024401	0.00483723		0.00251109
0.00482175	0.00500738		0.00462985
0.00422703	0.00433836		0.00365829
0.00481933	0.0045603		0.00189167
0.00456046	0.00489149		0.00356467
0.00488917	0.00513109		0.00409646
0.00501232	0.00807803		0.00365527
0.00403782	0.0034157		0.0036992
0.00495719	0.00409115		0.00649555
0.00308559	0.00304558		0.00288949
0.00317166	0.00347681		0.0028599
0.00566582	0.00558756		0.00520932
0.0047558	0.00472285		0.00488448
0.00335772	0.00323492		0.00420564
0.00374237	0.0048973		0.00471361
0.00303264	0.00336279		0.00312467
0.00448656	0.00573979		0.0053716
0.00406894	0.0032071		0.00291915
0.00316377	0.00697731		0.00723278
0.00434803	0.00407435		0.00563899
0.0030058	0.00479829		0.00327075
0.00307427	0.00435261		0.00219599
0.00515752	0.00287294		0.00793824
0.00895979	0.00320856		0.00625346
0.00406418	0.00565684		0.00871891
0.00331558	0.00402815		0.00319633
0.00304366	0.00683457		0.00757853
0.00369178	0.00311831		0.00408752
0.00343672	0.00327369		0.00247356
0.0031192	0.0037363		0.00559649
0.00489821	0.0030859		0.00547967
0.0046453	0.00484968		0.00337258
0.00253203	0.00577799		0.00541565
0.00466592	0.00804962		0.00357462
0.00329205	0.00367115		0.00355318
0.00318462	0.00320515		0.00402443
0.00389079	0.00312907		0.00733522
0.00352826	0.00326462		0.0063358
0.00329398	0.00446881		0.00382047
0.00322499	0.00334421		0.00579286
0.00336693	0.00473331		0.0045097
0.00321051	0.00334736		0.0028085
0.00280601	0.00600435		0.00606512
0.0046966	0.00390224		0.00313724
0.00343843	0.00485879		0.0034159
0.00336257	0.00418314		0.00272689
0.0025853	0.0029494		0.00939212
0.00418089	0.00281797		0.00315279
0.0031636	0.00712629		0.00267829
0.00328442	0.00212217		0.00097609
0.00477791	0.00346764		0.00309591
0.00445772	0.00351389		0.00441081
0.00246745	0.00504616		0.00412213
0.00416536	0.00387958		0.00402273
0.00584723	0.00366817		0.00835832
0.00403909	0.00331664		0.00489973
0.00368447	0.00218788		0.00299144
0.0035417	0.00427914		0.00376293
0.00348597	0.00400327		0.00350373
0.00248802	0.00390845		0.00767143
0.00299954	0.00436066		0.00429704
0.00387044	0.00238762		0.00662991
0.00304291	0.00351397		0.00270897
0.00298687	0.00703738		0.00461255
0.00290424	0.00322762		0.0059302
0.0046919	0.00306758		0.00398
0.00773863	0.00217908		0.00667594
0.00479133	0.00669943		0.00932066
0.00391485	0.00633523		0.00691246
0.00329764	0.00297836		0.00455593
0.00328354	0.00484433		0.00475295
0.00402426	0.0037368		0.00351362
0.00484697	0.00560664		0.00632
0.00426199	0.00755138		0.00345636
0.00395296	0.00294119		0.00300401
0.0044428	0.00213904		0.0038118
0.00370431	0.00452851		0.00355632
0.00372843	0.00445755		0.00415959
0.00279514	0.00382764		0.003361
0.00415242	0.00616771		0.0103225
0.00316251	0.00511277		0.00320936
0.00497027	0.00723169		0.00438188
0.00412821	0.00286882		0.00258303
0.00319947	0.00477029		0.00327191
0.00542389	0.00248858		0.00341379
0.00278021	0.00412197		0.00451998
0.00352719	0.0036014		0.00705194
0.00221027	0.00341853		0.00552084
0.00375088	0.00531271		0.00370411
0.00274586	0.00414358		0.00285208
0.00308828	0.00370402		0.00256167
0.00374282	0.00246611		0.00427492
0.00313595	0.00381692		0.0028914
0.00466398	0.00828876		0.00407607
0.00577211	0.00454368		0.00327943
0.00316409	0.00381258		0.00342166
0.00324091	0.00279069		0.00367415
0.0039235	0.00366052		0.00338845
0.0039947	0.00323002		0.00496188
0.00375256	0.00320668		0.00424153
0.00408384	0.0034113		0.00461311
0.00235823	0.00263493		0.00373626
0.00427511	0.0054467		0.00731731
0.00454407	0.00941482		0.00325755
0.00383042	0.00414629		0.00363416
0.00360057	0.00293145		0.00311659
0.00456344	0.00414801		0.00274903
0.00287144	0.00330079		0.00449841
0.003704	0.00226818		0.00356752
0.00308342	0.00446029		0.00396543
0.00284806	0.00403347		0.00308873
0.00330877	0.0038136		0.00485176
0.00199007	0.00331753		0.00387551
0.00297537	0.00423154		0.0045108
0.00229394	0.0034495		0.00431912
0.00328773	0.00437184		0.00427569
0.00676312	0.00348529		0.00375703
0.00399351	0.00445953		0.0048629
0.00343319	0.00299173		0.00505732
0.00480074	0.00347741		0.00944859
0.00379898	0.00365646		0.00711485
0.00279495	0.00311685		0.00322895
0.00351506	0.00476007		0.00602563
0.00320595	0.00285932		0.00358552
0.00339458	0.00298888		0.00456522
0.0038769	0.00386751		0.00810717
0.0045149	0.00681292		0.00406761
0.00343773	0.00494403		0.00418896
0.00198943	0.00925838		0.00336728
0.00465592	0.00506008		0.00366481
0.00342879	0.00248299		0.0065543
0.00371565	0.00775793		0.00357338
0.00369589	0.00355306		0.00294891
0.00352283	0.00256972		0.00379231
0.00329266	0.00446591		0.00464152
0.00733453	0.00307383		0.00347105
0.0024825	0.0063946		0.00257177
0.00351099	0.00299418		0.00782855
0.00337512	0.00253177		0.00346769
0.00352694	0.0032121		0.00750306
0.00495861	0.00464147		0.00728064
0.00399838	0.00620073		0.00444031
0.00429839	0.00640091		0.00871319
0.00428453	0.00618585		0.00951486
0.00312715	0.00463696		0.00760832
0.00486472	0.00385128		0.00711549
0.00322481	0.00387302		0.0106523
0.00380941	0.00221754		0.00300398
0.00317921	0.00628225		0.00706624
0.00292258	0.00830419		0.00307811
0.00269557	0.00467526		0.00626021
0.00456955	0.00345642		0.00433009
0.00744479	0.00640575		0.00379642
0.00418298	0.00481285		0.00559907
0.00382795	0.00324477		0.00678256
0.00200528	0.00456496		0.00659114
0.00300952	0.00310002		0.00738597
0.00346111	0.00310098		0.00793071
0.00205798	0.0035511		0.00438056
0.00485791	0.00250627		0.00564104
0.0047918	0.00434738		0.0053139
0.00478255	0.00378964		0.00371453
0.00452987	0.00279874		0.00564315
0.00317556	0.00747126		0.00310854
0.00250351	0.00267019		0.00319305
0.00258955	0.00336261		0.00338811
0.00309734	0.00411249		0.00547795
0.00370094	0.00226116		0.0069094
0.00341241	0.00687464		0.00424578
0.00322485	0.00687128		0.00429767
0.00330299	0.0034955		0.00873153
0.0032581	0.00459478		0.00421884
0.00386936	0.00801908		0.00510014
0.00512592	0.00239097		0.00312514
0.00341534	0.00397651		0.012684
0.00295432	0.00271305		0.00795289
0.00303572	0.00358099		0.00466152
0.00282549	0.00460036		0.00567863
0.00369591	0.00628921		0.00503546
0.00317559	0.0055192		0.00541777
0.00314114	0.00339407		0.00913537
0.00325443	0.00264709		0.00346593
0.00441224	0.00253707		0.0037594
0.00383105	0.00273121		0.00604023
0.00298089	0.00948828		0.00397548
0.00266996	0.00316855		0.00366848
0.00318089	0.00401289		0.00689299
0.00274971	0.00209956		0.00412916
0.00370482	0.00288078		0.00401246
0.00313964	0.00266217		0.00369272
0.00565177	0.00331073		0.0042815
0.00304346	0.00306781		0.00537618
0.00275411	0.00852921		0.00409031
0.00473947	0.00846553		0.00648122
0.00304969	0.00699953		0.0048123
0.00577288	0.0058795		0.00861582
0.0031127	0.00256582		0.00557056
0.00342225	0.00316296		0.00333056
0.00275532	0.00979564		0.00476107
0.00516773	0.00749496		0.00402397
0.00351674	0.00465474		0.00637744
0.00374116	0.00595585		0.00425042
0.00367176	0.00433999		0.00390787
0.00339129	0.00581719		0.00826004
0.00449228	0.00488615		0.00334016
0.003637	0.0031746		0.00327967
0.00261003	0.00597538		0.0032122
0.0040299	0.00370148		0.00395379
0.00514416	0.00700109		0.00737036
0.00269483	0.00344529		0.00559211
0.00266199	0.00842843		0.00576257
0.0026196	0.0021624		0.00426561
0.00268441	0.00922296		0.00444856
0.00238907	0.00303037		0.00622101
0.00250827	0.00584311		0.00351595
0.00699783	0.00357328		0.00338106
0.0049686	0.00264674		0.00428988
0.00521243	0.00453333		0.00479118
0.00656082	0.00823293		0.00711102
0.00574481	0.00382079		0.0035607
0.00340342	0.00629646		0.00326845
0.00226947	0.00342252		0.00369507
0.0027566	0.00538574		0.00329624
0.00760241	0.00768141		0.00398843
0.00305018	0.00396676		0.00461939
0.00350115	0.00733513		0.0058329
0.0051077	0.00720232		0.00743942
0.00403487	0.00445468		0.00314497
0.00323621	0.00466849		0.00318917
0.00577712	0.0068966		0.00307357
0.00357122	0.00401137		0.00592484
0.00304514	0.00327055		0.00573373
0.00309148	0.00335542		0.00390998
0.00430849	0.0054397		0.00350091
0.00235886	0.00634733		0.0081735
0.00343597	0.00517581		0.00405102
0.00293625	0.00237664		0.00532476
0.00332836	0.00227718		0.00675081
0.00277152	0.00408743		0.00502657
0.00352629	0.00612354		0.00451564
0.0047142	0.00601416		0.00880129
0.00356103	0.00596369		0.00402045
0.00404256	0.00366734		0.00318543
0.00328122	0.0037574		0.0041327
0.00286274	0.0034408		0.00464959
0.00360506	0.00548397		0.00713417
0.00363015	0.00215083		0.00439577
0.0024181	0.00347552		0.00371665
0.00484286	0.0120572		0.00390902
0.00430693	0.00320009		0.00387954
0.00369517	0.0051504		0.008755
0.003507	0.00173478		0.00504696
0.00330125	0.00308211		0.00800692
0.00689019	0.00553326		0.00600223
0.00467803	0.00431197		0.00304465
0.00333293	0.00409798		0.00563466
0.00418725	0.00333793		0.00587136
0.00454375	0.0061427		0.00435913
0.00307539	0.00628355		0.00460596
0.00567025	0.00392899		0.00399256
0.00257348	0.0067165		0.00620479
0.00372552	0.00258529		0.00519847
0.00524327	0.00689194		0.00517087
0.00379441	0.00713916		0.00582865
0.00594241	0.00219521		0.00325202
0.00336879	0.00497685		0.00381476
0.00377068	0.00424348		0.0046421
0.00466511	0.00327502		0.00452565
0.00526424	0.00262822		0.00236437
0.00436902	0.00352061		0.00467533
0.0036279	0.00320748		0.00575766
0.00622916	0.00504556		0.00437453
0.00719643	0.00351782		0.00683043
0.00322498	0.00464362		0.0037552
0.00470574	0.00516729		0.00803285
0.00463552	0.00664464		0.00478712
0.00446306	0.00740617		0.00340278
0.00239335	0.00619833		0.0102119
0.00503429	0.00379167		0.005596
0.00452431	0.0108513		0.00450794
0.00421373	0.00229443		0.00305418
0.00487741	0.00329614		0.00422115
0.00295241	0.00659379		0.00849426
0.00550226	0.0102318		0.00474531
0.00399067	0.00291925		0.00504272
0.0026632	0.00296481		0.00318388
0.00519827	0.00704368		0.00460783
0.00362759	0.00368598		0.00401663
0.00266444	0.00812905		0.00787522
0.00289496	0.00318849		0.00392647
0.00555705	0.00808939		0.00797679
0.00370123	0.00785471		0.00347845
0.0028721	0.00278201		0.00289577
0.00489815	0.00284945		0.00302645
0.00302223	0.00631238		0.0040662
0.00275379	0.00342918		0.00408632
0.00295014	0.00363442		0.00332144
0.0034958	0.00633784		0.00527814
0.00238927	0.00348507		0.00405783
0.00268229	0.00471188		0.00245073
0.00542093	0.00332503		0.00401965
0.00535104	0.00265243		0.00315562
0.00446397	0.00318953		0.00416351
0.00284732	0.00303851		0.00279739
0.00351305	0.00358409		0.00641074
0.00349894	0.00297556		0.00328193
0.00514002	0.00294959		0.00495255
0.00326944	0.00314157		0.00320211
0.00448342	0.00358667		0.0027544
0.00380141	0.00413693		0.00600228
0.00454933	0.00549635		0.00281013
0.00358026	0.00595533		0.0033494
0.00334909	0.00482853		0.00275758
0.00377886	0.00676456		0.00324112
0.00460582	0.00846936		0.00357352
0.00387511	0.00634278		0.00475279
0.0051177	0.00312341		0.00343702
0.00453262	0.00327044		0.00351893
0.00381275	0.00574306		0.0023458
0.00338133	0.00999971		0.00361874
0.00508854	0.00267675		0.00313947
0.00607602	0.00447953		0.00300705
0.00350724	0.00627078		0.00220522
0.00455696	0.00595956		0.00653525
0.00262038	0.0103833		0.00422929
0.00285531	0.00399359		0.00272607
0.00365939	0.00818322		0.00329033
0.00339762	0.00288355		0.00888572
0.00331167	0.00424034		0.00327252
0.00442685	0.00313192		0.00303612
0.00262327	0.00456468		0.00659676
0.00472511	0.00432235		0.0028442
0.00523644	0.00316648		0.00340246
0.00285221	0.0057559		0.00381192
0.00606699	0.00756378		0.00293258
0.00604316	0.00295649		0.00315212
0.00288793	0.00297289		0.00482766
0.00309668	0.00253271		0.0027296
0.00507037	0.00310769		0.00731168
0.00600479	0.00329552		0.00654519
0.00543133	0.00371037		0.00506053
0.00264583	0.00302354		0.00491133
0.00408103	0.0096244		0.00837938
0.0044094	0.0035677		0.00278055
0.00275911	0.00566325		0.00631978
0.0031105	0.00832998		0.00262443
0.003277	0.00502452		0.00790425
0.00473255	0.00251764		0.00420437
0.00556846	0.00577375		0.00382408
0.00248088	0.00400056		0.00730676
0.00637028	0.00315537		0.0038082
0.00286318	0.00789052		0.0054998
0.00447631	0.00373724		0.00463608
0.00818226	0.00360495		0.00274527
0.00229497	0.00313954		0.00274734
0.00383791	0.00269309		0.00555217
0.00457184	0.00344647		0.00734543
0.0034897	0.0055556		0.00391572
0.00655142	0.00437287		0.00361685
0.00350418	0.00529785		0.00410022
0.00486289	0.00286037		0.00266348
0.00408283	0.00709706		0.00358236
0.00257553	0.00480162		0.00308247
0.00516854	0.00989829		0.00257566
0.0053272	0.0043127		0.003181
0.00619455	0.00401902		0.00369444
0.00532033	0.00533454		0.00680931
0.00283567	0.00258447		0.00253073
0.0104055	0.00322482		0.00256228
0.003484	0.00303789		0.00404701
0.00370706	0.00372106		0.00485555
0.0049271	0.00308415		0.00461446
0.00687863	0.00313494		0.00415977
0.00764349	0.0039629		0.00295865
0.00691282	0.00382158		0.00373631
0.00301151	0.00341124		0.00331644
0.00252814	0.00431791		0.00506846
0.00500497	0.00244229		0.00780678
0.00330254	0.00375603		0.00328949
0.0055956	0.00357428		0.00748493
0.00502567	0.00420707		0.00619851
0.00257262	0.00295262		0.00898033
0.00293957	0.00670982		0.00455235
0.00609644	0.00296041		0.00341989
0.00427393	0.00407604		0.00651803
0.00504049	0.00409304		0.0035591
0.0047993	0.000905942		0.00763921
0.00342607	0.00377447		0.00247545
0.00456768	0.00476438		0.00241816
0.00234387	0.00435572		0.0031955
0.00425678	0.00478289		0.00398136
0.00483268	0.00504877		0.00308852
0.00370826	0.00523766		0.00378942
0.00535943	0.00354105		0.0031222
0.00275072	0.00573835		0.00478369
0.00495915	0.00339519		0.00777379
0.00391239	0.00476392		0.00720675
0.0045238	0.00286979		0.00344811
0.00459941	0.00601608		0.00346115
0.00411774	0.00361961		0.00292424
0.00457468	0.00503521		0.00811101
0.00336077	0.00593451		0.00331969
0.00493211	0.00340052		0.00251502
0.00560986	0.00335307		0.00332319
0.00760457	0.00395464		0.00481881
0.00290545	0.00564751		0.00188535
0.00315571	0.00424075		0.00529375
0.0055784	0.00305358		0.00318451
0.00430944	0.003343		0.0052136
0.00323216	0.00586927		0.00310893
0.0102649	0.00647053		0.00835802
0.00309979	0.00323611		0.00334027
0.00419155	0.00250161		0.00350756
0.00289569	0.00395357		0.00467817
0.00464172	0.00498138		0.00286185
0.00358889	0.00470995		0.00479868
0.00548701	0.00436187		0.00227512
0.00330472	0.00200736		0.00335076
0.00291422	0.00797956		0.00476918
0.00224534	0.00269029		0.00811153
0.00262297	0.00411981		0.00518089
0.00303014	0.00356443		0.00358422
0.00296285	0.00681381		0.00625591
0.00374696	0.00577422		0.00261349
0.00373409	0.0042343		0.00432512
0.0029104	0.00393141		0.00390939
0.0039602	0.00435062		0.00661238
0.00458281	0.00228338		0.00377483
0.00462619	0.0079691		0.00259798
0.00229913	0.00480898		0.0041077
0.00376599	0.00466459		0.00365031
0.00302033	0.00627347		0.00767854
0.00323905	0.00326803		0.00536038
0.00308708	0.00804808		0.0030125
0.00386293	0.00687162		0.00639671
0.00258368	0.00359299		0.00331904
0.00320497	0.00270425		0.00569265
0.00506069	0.00410344		0.00390899
0.00598842	0.00465118		0.00501768
0.00270584	0.00242108		0.00932766
0.00356423	0.00379578		0.00624878
0.00472917	0.00612132		0.0024684
0.00245625	0.00833706		0.00417692
0.00395221	0.00600282		0.00288105
0.0037506	0.00748634		0.00860702
0.00468448	0.00363242		0.00382911
0.00248191	0.003937		0.00275455
0.00353619	0.00423166		0.00631917
0.00321346	0.00893752		0.00652753
0.0031585	0.00278734		0.00431922
0.00262963	0.00283503		0.00240167
0.00282261	0.00509239		0.00329392
0.00357315	0.00449136		0.00478743
0.00421858	0.00476216		0.00593261
0.00296555	0.00309049		0.00350988
0.00305995	0.00443731		0.00296415
0.00181904	0.00759749		0.00402821
0.00373033	0.00377788		0.00724454
0.00362862	0.00403496		0.0065221
0.00524449	0.00445044		0.00416528
0.00400804	0.00513399		0.0043181
0.00644732	0.00349604		0.0061165
0.00329157	0.00567875		0.00414505
0.00365222	0.00366311		0.00286353
0.00368049	0.00602437		0.0045695
0.00421306	0.00508459		0.0029276
0.00618825	0.00217828		0.00484863
0.00596527	0.00455801		0.00340689
0.00340296	0.00587642		0.00323405
0.00659484	0.00548011		0.0039261
0.00372954	0.00533659		0.00307363
0.00266185	0.004431		0.00681357
0.003007	0.0029457		0.00368882
0.00814902	0.00273682		0.00269207
0.00555092	0.0056712		0.00597358
0.00580243	0.00223834		0.00539826
0.00445029	0.0036355		0.00489279
0.00405047	0.00814514		0.0071883
0.00265402	0.00338933		0.00389016
0.00317812	0.00209349		0.00317925
0.00336084	0.0075136		0.00334373
0.00319181	0.00773595		0.00548113
0.00533431	0.00319428		0.00267094
0.0030932	0.00349856		0.00324195
0.00381507	0.00533976		0.00643319
0.00420661	0.00269981		0.00300425
0.00356177	0.00293672		0.00497975
0.00250528	0.00387757		0.00389339
0.00262821	0.00488915		0.00440842
0.00321028	0.00345466		0.00258182
0.003783	0.0061185		0.00446277
0.00401525	0.00448519		0.00228419
0.00333493	0.00615525		0.00655732
0.0016176	0.0031556		0.00206398
0.00396252	0.00633493		0.00335979
0.00315046	0.00363102		0.00421157
0.00284473	0.00454911		0.00338447
0.00552573	0.00413447		0.00364461
0.00369622	0.00374712		0.00311694
0.00352817	0.00561167		0.00314367
0.00298269	0.00545777		0.00631809
0.00340908	0.00327049		0.00355146
0.00323691	0.00398293		0.00330317
0.00441866	0.00503581		0.00449325
0.00420508	0.00421019		0.00297506
0.00319769	0.00508649		0.00512714
0.00241553	0.0039131		0.0050847
0.0026232	0.00360559		0.00353464
0.00286392	0.00401382		0.0026872
0.0031991	0.00527572		0.00832631
0.00387322	0.0034562		0.00355406
0.00320484	0.00451549		0.00567312
0.00301226	0.00365636		0.00214637
0.00422371	0.0027219		0.00252169
0.00740046	0.00516409		0.00380633
0.00357649	0.00360404		0.00251332
0.0034058	0.00383414		0.00369018
0.00524042	0.00239857		0.00455112
0.00291195	0.00311465		0.00381597
0.00328473	0.00478534		0.00814761
0.00224113	0.00349382		0.00355814
0.00433109	0.00282544		0.00675705
0.00401145	0.00235672		0.00266706
0.00350076	0.00290455		0.00361409
0.00287947	0.00301999		0.00332259
0.00354467	0.00337974		0.00649361
0.00501301	0.00324928		0.00559342
0.00260994	0.00733371		0.00340989
0.00320217	0.00289147		0.00559671
0.00416773	0.00325431		0.00369479
0.00317579	0.00287929		0.00382452
0.00743961	0.00352611		0.005675
0.0030672	0.00995966		0.00467929
0.00296686	0.00302849		0.00654539
0.00354901	0.0045512		0.0037126
0.00413207	0.00533345		0.00298726
0.0033092	0.00259367		0.00484165
0.00298254	0.0029507		0.00358484
0.00464874	0.00498088		0.00436022
0.00417217	0.00222382		0.00745916
0.00331967	0.00327563		0.002815
0.00302593	0.00402994		0.00820834
0.00390279	0.00350439		0.00397977
0.00570244	0.00370966		0.00428404
0.00414945	0.0032579		0.00395689
0.00534166	0.00626748		0.00255115
0.00213505	0.00640706		0.00219055
0.00449627	0.00339635		0.00378244
0.00279082	0.00262162		0.00351834
0.00159041	0.00390438		0.0023483
0.00334792	0.0027789		0.00343262
0.00519041	0.00266371		0.00898016
0.00418831	0.00314197		0.00336137
0.00327906	0.0037445		0.00649769
0.00366534	0.00330175		0.00372717
0.00745094	0.00481588		0.00384149
0.00612478	0.0075454		0.0055071
0.00539185	0.00354252		0.00237703
0.00389237	0.0036569		0.00397993
0.00333845	0.00421033		0.00386608
0.00200735	0.00281212		0.00453002
0.00274845	0.00325871		0.00908185
0.00336944	0.00307521		0.00332486
0.00286463	0.00591265		0.00209768
0.00277407	0.00277329		0.00218728
0.00615209	0.00263021		0.00733134
0.00609193	0.00351674		0.00428301
0.0035258	0.00443948		0.00303369
0.0032901	0.00395798		0.00374289
0.00378227	0.00474379		0.00250917
0.0039878	0.00362962		0.00535245
0.00405742	0.0063563		0.00438571
0.00431437	0.00378515		0.00419043
0.00468339	0.00226074		0.00543104
0.00310075	0.0051052		0.00387153
0.0033761	0.00528713		0.00731058
0.00443856	0.00637798		0.00273904
0.00336412	0.00354103		0.00349595
0.00425419	0.00510253		0.00400573
0.00489844	0.00436154		0.00403326
0.00354676	0.00394332		0.00300798
0.00422937	0.00766053		0.00532479
0.00383854	0.00783176		0.00466025
0.00313774	0.0042008		0.0030837
0.00281443	0.00430626		0.00281873
0.00570747	0.00342831		0.00245586
0.00305013	0.00445801		0.00725113
0.00399111	0.00233212		0.00483445
0.00451453	0.00389411		0.00319481
0.00279513	0.00372422		0.00355642
0.00251272	0.00647928		0.00706475
0.00486137	0.00399144		0.00243269
0.00339067	0.00621239		0.0035846
0.00389068	0.0074769		0.00341569
0.00663795	0.00385637		0.00586913
0.00334571	0.00259091		0.00406735
0.0037041	0.00367177		0.00315424
0.00325223	0.00486483		0.00318575
0.00415111	0.00520594		0.0034937
0.00387162	0.00368262		0.00294125
0.00389077	0.0059974		0.00468634
0.00428988	0.0021805		0.00329703
0.00380877	0.00282187		0.0035531
0.00385996	0.00827576		0.00213804
0.00301822	0.00546289		0.00380849
0.00857122	0.00633861		0.00654081
0.00282284	0.00483286		0.00228728
0.00502322	0.00437718		0.00451767
0.00584729	0.00415998		0.00241785
0.0039938	0.00754773		0.00370249
0.00601248	0.00310965		0.00306793
0.00655037	0.00325443		0.00301551
0.00459411	0.00984885		0.00276568
0.00307224	0.00720939		0.00363648
0.00357013	0.00396711		0.00423234
0.0068325	0.00350676		0.00501267
0.00417612	0.00853471		0.00538837
0.00402535	0.00306352		0.00377781
0.0047343	0.00499099		0.00378953
0.00743129	0.00617526		0.00292019
0.00421355	0.00692254		0.00350552
0.00364883	0.00537149		0.00351396
0.00421843	0.00454443		0.00449681
0.00463891	0.00376626		0.00379042
0.00336861	0.00282857		0.00393987
0.00422123	0.00267065		0.00513724
0.00441687	0.00464256		0.00553016
0.00483729	0.00342858		0.00777754
0.00252409	0.00332418		0.00232547
0.00268466	0.00312681		0.00389467
0.00199869	0.00488187		0.00955521
0.0044403	0.00772724		0.00295334
0.00317357	0.00450995		0.00285582
0.00462405	0.00536479		0.00714432
0.00561522	0.00342733		0.00455573
0.00313086	0.00294419		0.00447191
0.00559783	0.0112411		0.00358124
0.00667772	0.00732243		0.00305743
0.00745559	0.00645613		0.00588309
0.00321798	0.00217419		0.00548518
0.0037833	0.00812572		0.00369207
0.00689933	0.0086805		0.00331186
0.00433583	0.00437531		0.00388271
0.00616873	0.00304067		0.00669947
0.00682458	0.00494666		0.00648668
0.00378348	0.00375173		0.00375316
0.00325053	0.00574229		0.0054148
0.00255249	0.00520153		0.00698013
0.0052354	0.00369526		0.0028546
0.00418574	0.00551745		0.00397626
0.0030544	0.00806624		0.00604733
0.00381921	0.00283968		0.00350311
0.00541368	0.00344158		0.00639027
0.00295992	0.00244803		0.00376666
0.00479994	0.00771948		0.00338099
0.00788723	0.00552369		0.00457516
0.0051412	0.00326916		0.00455458
0.00452753	0.00588026		0.00458023
0.0070534	0.00461061		0.00538744
0.00745377	0.00380601		0.00697568
0.00432993	0.00657136		0.00858792
[truncated: 1,199 more rows]

## Sheet: Figure 2h
	Ladder Used is NEB 2-log ladder

## Sheet: Figure 3a
Cell Line-LocusGenotype	Percent of Reads		Cell Line
P-dTWT	0.708992		P	Unedited
P-dTMutant	0.291008		dT	Edited at dT
P-dTPAM Wobble	0		746	Edited at 746
P-746WT	0.431453		B	Double Correct
P-746Mutant	0.568547
P-746PAM Wobble	0		Locus
dt-dTWT	0.167628		dT	dT Locus
dT-dTMutant	0		746	746 Locus
dT-dTPAM Wobble	0.832372
dT-746WT	0.639235		Genotype
dT-746Mutant	0.360765		WT	Wild Type
dT-746PAM Wobble	0		Mutant	With disease mutation
746-dTWT	0.941403		PAM Wobble	Edited
746-dTMutant	0.058597
746-dTPAM Wobble	0
746-746WT	0.217523
746-746Mutant	0
746-746PAM Wobble	0.782477
B-dTWT	0.290573
B-dTMutant	0
B-dTPAM Wobble	0.709427
B-746WT	0.454966
B-746Mutant	0
746PAM Wobble	0.545034

## Sheet: Figure 3c
Cell Line	Clone 21	Clone 28	Clone 29	Clone 30	Clone 73	Double Correct	H9	dT Correct	746 Correct	Unedited
GAA Activity	398.893	365.255	319.691	623.222	285.469	423.606	455.137	227.533	348.969	60.063
(nmol/mg protein/hr)	344.683	411.207	378.179	508.628	295.043	402.581	452.473	205.185	304.046	64.4605
	401.481	500.992	353.777	566.97	324.748	406.449	444.834	241.37	225.962	61.1613
	312.583	341.139	315.727	403.49	280.932	348.244	377.277	179.469	246.368	63.6843
	292.408	221.837	319.325	407.254	284.102	322.964	259.481	176.377	240.753	62.694

## Sheet: Fig S6b
	W746 Locus			dT Locus
Pompe	0.00052	0.0006	0.00044	0.00015	0.0002	0.00027
dT Corrected	0.00058	0.00065	0.00067	0.00058	0.00087	0.0011
746 Corrected	0.00077	0.00055	0.00089	0.00054	0.00078	0.00089
Both Corrected	0.00132	0.0018	0.00149	0.00142	0.00196	0.00214

## Sheet: Fig S6c
	GAA
Pompe	0.00306	0.00336	0.00307
dT Corrected	0.00321	0.00372	0.00429
746 Corrected	0.00421	0.00447	0.00454
Both Corrected	0.00702	0.00919	0.01007
Overlay based on data in Fig 3a

## Sheet: Fig. S6d
Cell Line	Clone 21	Clone 28	Clone 29	Clone 30	Clone 73	Double Correct	H9	dT Correct	746 Correct	Unedited
GAA Activity	4.34298	5.27478	3.49205	4.1042	2.12908	3.6261	7.27299	3.6843	2.55367	0.940665
(nmol/mg protein/hr)	6.30264	5.60089	2.15716	4.5637	1.78464	4.44065	6.77052	4.86169	4.83158	0.860314
	5.41631	6.0933	3.79894	3.95877	2.06025	3.65475	7.28799	4.37373	2.5914	0.747067
	4.16422	4.52928	6.35989	4.56592	1.85379	6.2404	8.63106	4.37723	2.53283	0.655758

## Sheet: Fig. S7
Panel b
Cell Line	Clone 21	Clone 28	Clone 29	Clone 30	Clone 73	Double Correct	H9	dT Correct	746 Correct	Unedited
GAA Activity	261.579	283.979	234.66	269.272		851.78	1313.62	758.441	820.187	401.73
(nmol/mg protein/hr)	348.44	433.364	338.096	411.119	437.547	684.4	968.949	948.846	1045.48	488.808
	360.452	406.594	316.179	416.163	273.712	855.178	1077.92	990.545	1129.12	580.014
	1099.46	1180.05	1064.19	697.057	1338.76	741.52	1062	1383.93	1362.14	890.574
Panel c
Cell Line	Clone 21	Clone 28	Clone 29	Clone 30	Clone 73	Double Correct	H9	dT Correct	746 Correct	Unedited
GAA Activity	1.75329	1.22735	1.19406	0.946114	2.35349	1.02008	1.51346	1.45939	1.39981	1.09412
(nmol/mg protein/hr)	1.25211	0.880148	1.96213	0.87071	2.32954	1.37428	1.52824	1.29649	0.791197	0.813878
	1.25247	1.03818	0.984822	0.970926	2.35292	1.14068	1.54848	1.42678	1.34381	0.902199

## Sheet: Figure 4b
Pompe	dT-Correct	746 Correct	Double Correct	hPSC Control	ERT
0.004291	0.005746	0.005364	0.013224	0.006414	0.009229
0.013964	0.007869	0.005141	0.010362	0.007228	0.010159
0.022588	0.007072	0.00615	0.006067	0.007693	0.008788
0.004771	0.005348	0.008259	0.006829	0.009453	0.008164
0.004606	0.007517	0.005548	0.010401	0.006264	0.008013
0.004549	0.007812	0.007147	0.005136	0.005945	0.006499
0.005584	0.006515	0.004166	0.006579	0.006664	0.007687
0.008274	0.007892	0.00397	0.004129	0.002643	0.009696
0.003328	0.005339	0.006183	0.008199	0.004104	0.00914
0.00376	0.009933	0.003944	0.00669	0.007691	0.007841
0.003921	0.007097	0.004655	0.007859	0.006776	0.006256
0.005616	0.006649	0.009901	0.009712	0.004538	0.008665
0.004432	0.008134	0.007748	0.008292	0.010211	0.006722
0.004918	0.007298	0.003507	0.008185	0.007517	0.006168
0.001029	0.009407	0.005107	0.005907	0.009531	0.006251
0.004803	0.008911	0.006264	0.000519	0.008262	0.006804
0.004738	0.007172	0.007042	0.008013	0.006519	0.007012
0.004891	0.008117	0.005995	0.007341	0.011061	0.008473
0.004638	0.007254	0.01108	0.008681	0.007155	0.006266
0.004422	0.009059	0.005389	0.009563	0.007707	0.007264
0.004087	0.007012	0.002891	0.006848	0.007808	0.006999
0.006427	0.007443	0.005757	0.005024	0.008128	0.007164
0.006676	0.008723	0.004971	0.007019	0.007954	0.007207
0.004595	0.00715	0.00536	0.010074	0.002178	0.006112
0.003842	0.006891	0.005579	0.013121	0.005633	0.007179
0.005161	0.008555	0.006762	0.004449	0.004848	0.007013
0.006143	0.007377	0.005233	0.010879	0.004451	0.006063
0.006142	0.008326	0.005728	0.013651	0.00541	0.007424
0.004368	0.007055	0.004344	0.005633	0.000578	0.006615
0.005666	0.007283	0.005074	0.010608	0.006646	0.008672
0.004875	0.003417	0.006197	0.007564	0.006556	0.007139
0.004225	0.008255	0.00732	0.01186	0.007212	0.007507
0.005518	0.007899	0.00332	0.008089	0.006327	0.009372
0.006066	0.008622	0.003949	0.008402	0.006678	0.00731
0.00533	0.007416	0.007711	0.009772	0.005669	0.006896
0.004009	0.008167	0.005988	0.007789	0.006165	0.008925
0.007021	0.007682	0.005574	0.0056	0.007071	0.004972
0.00457	0.007281	0.004324	0.010413	0.004276	0.008378
0.00598	0.006649	0.006095	0.012142	0.00586	0.008034
0.000815	0.007242	0.006266	0.009448	0.007405	0.008765
0.00455	0.00707	0.003923	0.00921	0.00668	0.009137
0.005363	0.007564	0.007211	0.010876	0.005536	0.006934
0.000391	0.00722	0.006429	0.008862	0.006605	0.004857
0.004124	0.009159	0.003938	0.00684	0.003707	0.00812
0.003782	0.00715	0.004929	0.010947	0.006802	0.007582
0.00608	0.007975	0.005718	0.009434	0.006195	0.007852
0.007366	0.007152	0.00598	0.007637	0.006655	0.007435
0.004263	0.007177	0.004235	0.007727	0.006501	0.008017
0.005117	0.007568	0.005939	0.005904	0.001716	0.010587
0.003451	0.006674	0.006829	0.007358	0.008163	0.009709
0.00527	0.010626	0.006712	0.010509	0.005941	0.006594
0.004551	0.007814	0.004005	0.008215	0.003983	0.007522
0.005684	0.00716	0.004382	0.004683	0.011044	0.00735
0.004441	0.010377	0.005716	0.006105	0.010063	0.007423
0.003906	0.002177	0.004516	0.005659	0.00763	0.009234
0.004567	0.010098	0.004363	0.005886	0.006036	0.009806
0.007522	0.007452	0.006706	0.007527	0.005379	0.007465
0.005954	0.007174	0.004299	0.004719	0.004908	0.009011
0.004073	0.009321	0.003705	0.010465	0.007367	0.007277
0.006827	0.007284	0.005283	0.010598	0.003143	0.006849
0.004567	0.01075	0.006387	0.008464	0.010886	0.007492
0.005059	0.008571	0.004951	0.010717	0.010987	0.006839
0.006531	0.008789	0.005563	0.009091	0.005516	0.007978
0.005276	0.007925	0.006394	0.010453	0.007478	0.008173
0.004988	0.007874	0.006491	0.009582	0.019099	0.008587
0.004783	0.009267	0.006522	0.008994	0.009945	0.007777
8.55e-06	0.007078	0.007486	0.004015	0.000113	0.006175
0.007695	0.006734	0.005028	0.007678	0.007439	0.004958
0.00783	0.006201	0.005096	0.007751	0.010548	0.011643
0.007488	0.005819	0.00624	0.009764	0.009478	0.009491
0.006378	0.006907	0.011352	0.007137	0.004635	0.006861
0.004883	0.007807	0.006846	0.009288	0.011266	0.011356
0.00762	0.006302	0.010112	0.008347	0.01329	0.009112
0.005569	0.008292	0.005957	0.003917	0.003375	0.008511
0.003982	0.007609	0.005026	0.008612	0.008919	0.007467
0.004639	0.00422	0.008426	0.011582	0.012892	0.008726
0.007226	0.006171	0.005285	0.007046	0.010405	0.00754
0.004891	0.007062	0.006855	0.009758	0.008244	0.008051
0.006591	0.005891	0.007709	0.011431	0.010678	0.008643
0.006323	0.009096	0.004974	0.006019	0.006593	0.010108
0.008174	0.007528	0.001144	0.007817	0.012072	0.009067
0.006541	0.006673	0.004359	0.00629	0.01115	0.008034
0.005501	0.005428	0.008133	0.008789	0.008467	0.008614
0.00494	0.005835	0.005272	0.012512	0.00735	0.009942
0.004161	0.005042	0.005261	0.009037	0.0093	0.010124
0.005478	0.008422	0.005033	0.00725	0.009013	0.009334
0.008454	0.006967	0.006246	0.006037	0.0161	0.008267
0.005143	0.010139	0.005865	0.010644	0.001412	0.007984
0.004233	0.007266	0.005847	0.007492	0.011537	0.007822
0.005931	0.00851	0.007811	0.009894	0.012733	0.008855
0.006818	0.008938	0.006799	0.007578	0.017068	0.007613
0.00015	0.005893	0.003213	0.010599	0.007523	0.00915
0.005315	0.006292	0.003138	0.008397	0.006795	0.00906
0.006869	0.007569	0.009555	0.009491	0.009791	0.009256
0.004838	0.007123	0.004523	0.009407	0.012692	0.007118
0.00597	0.006446	0.00661	0.008064	0.011176	0.008155
0.007419	0.009274	0.004369	0.007709	0.006375	0.00832
0.006938	0.006408	0.005795	0.00721	0.006793	0.009661
0.005302	0.008929	0.010554	0.008138	0.011662	0.00657
0.004282	0.008868	0.008004	0.007936	0.011964	0.007452
0.006091	0.007849	0.007957	0.014541	0.007766	0.009699
0.009263	0.009357	0.004732	0.009691	0.00844	0.007215
0.000298	0.007909	0.005317	0.012846	0.011146	0.010326
0.000717	0.007288	0.006022	0.008143	0.008988	0.007208
0.005961	0.007614	0.005062	0.007393	0.010907	0.010461
0.003424	0.006815	0.006923	0.009655	0.010779	0.009296
0.005586	0.008488	0.003511	0.009539	0.011945	0.010513
0.005213	0.007599	0.004023	0.009203	0.010201	0.009131
0.008161	0.009274	0.005923	0.005461	0.009372	0.00829
0.003975	0.008878	0.005098	0.00695	0.007529	0.008342
0.00309	0.008402	0.006815	0.009787	0.011046	0.009386
0.004146	0.007491	0.001827	0.009015	0.012398	0.009943
0.006467	0.011357	0.005497	0.007956	0.012833	0.00821
0.006313	0.008622	0.005252	0.006814	0.001886	0.009074
0.007143	0.01027	0.006008	0.007341	0.013646	0.009482
0.003436	0.011064	0.00237	0.009191	0.012799	0.008848
0.006844	0.006141	0.005381	0.006782	0.010015	0.008436
0.006618	0.009263	0.002559	0.007492	0.003224	0.008652
0.005691	0.007358	0.005269	0.010552	0.006181	0.00974
0.005832	0.007777	0.00468	0.010418	0.007767	0.010013
0.004023	0.004352	0.005709	0.011407	0.007561	0.009154
0.004452	0.007274	0.009128	0.004237	0.011957	0.00866
0.00582	0.007843	0.006506	0.008839	0.011732	0.00864
0.006058	0.007774	0.006872	0.010311	0.012418	0.011803
0.004732	0.006224	0.009725	0.008035	0.008229	0.011061
0.00465	0.007022	0.007741	0.007722	0.007984	0.010209
0.006343	0.006373	0.009333	0.009943	0.004741	0.010624
0.005071	0.00697	0.010875	0.008597	0.006932	0.008941
0.005798	0.008263	0.007417	0.009434	0.010428	0.009448
0.002991	0.007621	0.008005	0.009011	0.009005	0.009437
0.003858	0.007357	0.006595	0.007005	0.006467	0.012689
0.004145	0.006827	0.005871	0.010111	0.010461	0.008129
0.006315	0.00723	0.006224	0.007828	0.009582	0.00874
0.005581	0.006145	0.006666	0.005636	0.003422	0.009194
0.004743	0.006206	0.007186	0.008772	0.004805	0.010444
0.006902	0.005963	0.006462	0.009404	0.008474	0.010389
0.004579	0.007258	0.00581	0.011735	0.005757	0.008023
0.007392	0.007244	0.005832	0.007457	0.006921	0.009556
0.0047	0.006033	0.006975	0.010012	0.007948	0.008118
0.004519	0.006709	0.007308	0.013824	0.007466	0.009903
0.003073	0.008341	0.007335	0.006564	0.007236	0.009496
0.00545	0.009093	0.007691	0.01044	0.007004	0.009667
0.004085	0.006836	0.006829	0.00946	0.01207	0.00869
0.009924	0.006989	0.005882	0.008833	0.005922	0.008673
0.010475	0.006306	0.008131	0.009703	0.008613	0.009784
0.004711	0.006823	0.006251	0.00824	0.007722	0.008554
0.00545	0.007281	0.006424	0.009916	0.007345	0.009141
0.003436	0.010418	0.007241	0.008429	0.008835	0.008467
0.004169	0.006863	0.006021	0.009727	0.007787	0.008674
0.003829	0.006777	0.00581	0.012559	0.004306	0.009497
0.004515	0.007438	0.00627	0.010594	0.004701	0.00794
0.003091	0.009477	0.008238	0.008583	0.006842	0.008431
0.003838	0.006453	0.005625	0.008053	0.006703	0.009437
0.004772	0.008584	0.004278	0.009733	0.006315	0.009078
0.00481	0.007742	0.007507	0.012927	0.003463	0.008162
0.006691	0.006003	0.005889	0.008446	0.006091	0.006687
0.006137	0.009245	0.006538	0.010211	0.005915	0.008835
0.004843	0.009782	0.005909	0.007533	0.007086	0.007798
0.004418	0.007755	0.007091	0.010423	0.007816	0.008863
0.00463	0.007044	0.008016	0.007901	0.006175	0.010348
0.007556	0.006658	0.00479	0.007575	0.006	0.007633
0.004266	0.006415	0.008478	0.007108	0.006574	0.007466
0.003723	0.006915	0.008426	0.009689	0.005894	0.007807
0.006599	0.006496	0.006133	0.010111	0.004715	0.009449
0.004611	0.006796	0.006874	0.008278	0.006832	0.008496
0.002002	0.004642	0.00471	0.007094	0.004673	0.009885
0.002922	0.005453	0.006618	0.010153	0.002461	0.006184
0.006698	0.008152	0.008063	0.009367	0.004623	0.00679
0.005458	0.008902	0.007447	0.00877	0.006427	0.007581
0.00396	0.004696	0.008197	0.006908	0.005447	0.008234
0.005105	0.005548	0.008107	0.001511	0.007671	0.009958
0.004515	0.006479	0.007937	0.009123	0.004243	0.009188
0.005904	0.005358	0.006372	0.008788	0.007229	0.010408
0.00568	0.008684	0.009021	0.007665	0.006481	0.009525
0.005756	0.007162	0.010829	0.008516	0.001819	0.009303
0.003547	0.007752	0.008257	0.006509	0.007312	0.010033
0.00322	0.008519	0.002883	0.008003	0.006956	0.011675
0.004081	0.005103	0.006734	0.006624	0.006248	0.011683
0.002209	0.00707	0.009659	0.010283	0.007027	0.007046
0.004463	0.006757	0.007759	0.006469	0.007351	0.008761
0.003524	0.006155	0.005297	0.006135	0.008619	0.009392
0.004689	0.005474	0.009548	0.006148	0.00748	0.011818
0.00757	0.006634	0.007402	0.007056	0.007438	0.009641
0.006292	0.007099	0.007977	0.007488	0.00585	0.009386
0.006575	0.007124	0.005049	0.007126	0.005378	0.008746
0.002363	0.006932	0.006453	0.007781	0.006711	0.010751
0.006706	0.007763	0.009291	0.005825	0.006516	0.00987
0.003164	0.006115	0.007708	0.010843	0.007223	0.00856
0.006994	0.006512	0.008617	0.006828	0.006822	0.007234
0.000481	0.007883	0.006041	0.007744	0.009026	0.010083
0.003902	0.006462	0.006508	0.009607	0.005034	0.009237
0.009548	0.006735	0.008768	0.007366	0.005315	0.009863
0.007504	0.007656	0.006968	0.009844	0.008351	0.011494
0.006043	0.007154	0.009415	0.006055	0.005676	0.007562
0.004505	0.009737	0.007979	0.007505	0.005974	0.006912
0.004969	0.007697	0.003706	0.006863	0.007654	0.009007
0.00527	0.006704	0.005975	0.005489	0.010826	0.00803
0.000472	0.006216	0.005349	0.010216	0.007261	0.008637
0.003938	0.005821	0.008655	0.008792	0.004777	0.007323
0.002711	0.010562	0.009053	0.008645		0.006405
0.005046	0.006973	0.006105	0.007884		0.009623
0.004002	0.009224	0.006221	0.00626		0.008088
0.005693	0.007667	0.008959	0.004251		0.009201
0.005762	0.006359	0.006964	0.010276		0.008689
0.004172	0.007646	0.008553	0.007111		0.008959
0.004819	0.009929	0.011845	0.00758		0.006808
0.007802	0.006207	0.008226	0.009589		0.008129
0.004081	0.010562	0.012657	0.006454		0.008649
0.002581	0.007046	0.00743	0.00724		0.006697
0.00444	0.006224	0.002466	0.006602		0.007041
0.005344	0.005927	0.007747	0.006877		0.008248
0.006191	0.005753	0.007625	0.009674		0.01014
0.005216	0.008561	0.006134	0.004663		0.00806
0.004541	0.006212	0.006988	0.006568		0.009253
0.003811	0.007558	0.009025	0.006355		0.007692
0.004994	0.006661	0.007699	0.006932		0.009369
0.005688	0.006963	0.010208	0.007308		0.00893
0.005364	0.007351	0.009212	0.008928		0.008676
0.006572	0.005941	0.003532	0.008068		0.009629
0.001354	0.006668	0.00898	0.006548		0.006285
0.005901	0.00775	0.006047	0.008598		0.008195
0.005463	0.007207	0.009965	0.007166		0.007387
0.003921	0.006349	0.005436	0.008126		0.008137
0.005097	0.006343	0.005703	0.009103		0.004433
0.004123	0.006505	0.008644	0.008038		0.008587
0.004724	0.006642	0.006787	0.005971		0.006949
0.004322	0.007389	0.00867	0.00902		0.007078
0.002466	0.008838	0.0057	0.006502		0.010059
0.010747	0.005941	0.008664	0.008134		0.010994
0.001181	0.00643	0.006698	0.006287		0.006676
0.005343	0.000181	0.008548	0.005937		0.007062
0.007708	0.006641	0.004653	0.006307		0.010357
0.006344	0.006037	0.00745	0.007863		0.005979
0.005716	0.006027	0.008309	0.007575		0.008218
0.004075	0.007505	0.00826	0.007112		0.008723
0.005635	0.007033	0.007306	0.006947		0.010274
0.005154	0.008025	0.009493	0.008158		0.008923
0.006115	0.006787	0.00683	0.011509		0.007256
0.004206	0.005476	0.005859	0.006091		0.010359
0.005364	0.006556	0.009599	0.007398		0.008687
0.005757	0.005877	0.017062	0.007444		0.007211
0.006306	0.004515	0.010617	0.006948		0.005896
0.004692	0.007445	0.008393	0.008163
0.001907	0.005994	0.003044	0.008001
0.00451	0.006075	0.006693	0.009194
0.005002	0.006567	0.00987	0.008901
0.004826	0.005455	0.00861	0.007183
0.005613	0.00763	0.009101	0.005118
0.00451	0.005814	0.007832	0.005733
0.005492	0.007003	0.006641	0.006874
0.005453	0.006229	0.00858	0.008803
0.004377	0.005425	0.008922	0.00749
0.005716	0.006638	0.008218	0.008671
0.004988	0.007273	0.0073	0.009965
0.006443	0.00695	0.007853	0.004803
0.004808	0.006947	0.006237	0.009343
0.005481	0.0057	0.007539	0.008662
0.003775	0.008943	0.008358	0.002878
0.00329	0.006672	0.008524	0.008199
0.006934	0.005929	0.00938	0.007516
0.005675	0.007268	0.007381	0.007232
0.005837	0.005855	0.008311	0.006297
0.007157	0.00572	0.007666	0.007145
0.005074	0.005461	0.008173	0.005914
0.004596	0.006011	0.007218	0.006803
0.007255	0.005715	0.008981	0.007836
0.003163	0.00686	0.006674	0.013451
0.004506	0.0072	0.006926	0.008258
0.00386	0.005095	0.00772	0.00719
0.005202		0.007382
0.004362		0.007618
0.003786		0.006271
0.002819		3.92e-05
0.005601		0.004291
0.005049		0.010285
0.000373		0.006899
0.003556		0.005339
0.006786		0.004037
0.009599		0.006305
0.003729		0.005953
0.003019		0.007802
0.003244		0.008823
0.003644		0.007018
0.00393		0.00498
0.006646		0.00741
0.003414		0.005997
0.004327		0.008947
0.002701		0.003463
0.003773		0.010337
0.003413		0.00645
0.003386		0.008468
0.005473		0.007383
0.003119		0.005683
0.004916		0.007481
0.004637		0.009716
0.00316		0.006907
0.002789		0.007161
0.004334		0.008177
0.00377		0.007071
0.004415		0.007117
0.003319		0.007705
0.004326		0.007928
0.002994		0.007756
0.003695		0.006123
0.001243		0.009187
0.004974		0.003603
0.003414		0.008177
0.003229		0.008727
0.003698		0.005516
0.002848		0.006754
0.00351		0.008411
0.004811		0.00602
0.003304		0.007258
0.005442		0.006786
0.004375		0.008295
0.005038		0.013098
0.004299		0.00797
0.004221		0.008145
0.005385		0.012972
0.003861		0.008562
0.004616		0.007184
0.003997		0.006317
0.004395		0.007223
0.005012		0.014008
0.003346		0.003612
0.003781		0.009297
0.003633		0.009671
0.00395		0.00906
0.004963		0.007872
0.003613		0.009211
0.004741		0.006175
0.002939		0.00734
0.004764		0.007571
0.004734		0.009694
0.004005		0.004806
0.003435		0.008486
0.003895		0.01022
0.006252		0.008675
0.004313		0.007362
0.003965		0.008892
0.001853		0.008609
0.002754		0.00836
0.003944		0.0075
0.003064		0.007144
0.004713		0.005799
0.005228		0.006399
0.004011		0.007395
0.005986		0.007923
0.003806		0.008379
0.004863		0.0047
0.005292		0.008273
0.002976		0.008293
0.004739		0.006111
0.00361		0.007102
0.004424		0.011035
0.005648		0.00648
0.003918		0.003872
0.004711		0.005062
0.003789		0.009126
0.004959		0.007248
0.003345		0.006393
0.002088		0.008585
5.66e-05		0.010233
0.003238		0.006993
0.006041		0.00817
0.004347		0.010229
0.004794		0.005652
0.005521		0.006804
0.004664		0.007328
0.004567		0.006241
0.003814		0.007349
0.004381		0.007614
0.004766		0.010232
0.003895		0.004983
0.001877		0.005938
0.005053		0.008783
0.003167		0.008229
0.004643		0.006659
0.004438		0.005182
0.005528		0.01051
0.006556		0.008733
0.003983		0.007288
0.00402		0.009422
0.004974		0.011957
0.00467		0.00854
0.002028		0.006101
0.00291		0.008124
0.00485		0.008673
0.005416		0.014825
0.012392		0.005976
0.004097		0.006693
0.002503		0.009439
0.00398		0.006683
0.004356		0.00951
0.005478		0.015004
0.004426		0.007741
0.004916		0.006347
0.0055		0.014839
0.007133		0.009166
0.00566		0.008181
0.00401		0.006576
0.008968		0.003518
0.004337		0.007058
0.002974		0.009695
0.004634		0.006697
0.005785		0.007068
0.004209		0.007155
0.003482		0.008042
0.004444		0.008448
0.004837		0.009666
0.003226		0.008092
0.004316		0.007569
0.005106		0.008247
0.005703		0.008588
0.004391		0.007758
0.004962		0.00495
0.003907		0.00795
0.003274		0.006679
0.005734		0.005972
0.004687		0.007226
0.003978		0.004735
0.003517		0.010008
0.004677		0.007265
0.004573		0.0077
0.004864		0.010582
0.005854		0.005986
0.005249		0.013565
0.003993		0.007418
0.002714		0.003706
0.004655		0.006712
0.005454		0.006177
0.004025		0.00724
0.00273		0.007975
0.003742		0.007027
0.004754		0.006465
0.004583		0.018924
0.004275		0.006943
0.004378		0.005846
0.005197		0.00926
0.003978		0.005658
0.003698		0.008395
0.004376		0.00784
0.003507		0.007179
0.003815		0.003956
0.003569		0.009607
0.004411		0.005427
0.004382		0.009014
0.004654		0.006381
0.004527		0.00991
0.004547		0.007624
0.003698		0.010217
0.002833		0.009416
0.006244		0.004366
0.00462		0.009318
0.005679		0.006473
0.005232		0.00815
0.005928		0.010317
0.00393		0.009786
0.004836		0.009612
0.005076		0.008437
0.004426		0.006076
0.004081		0.009273
0.004436		0.0015
0.004631		0.009605
0.006839		0.007272
0.004297		0.009634
0.009732		0.005182
0.00386		0.010614
0.006261		0.008921
0.003865		0.00557
0.001296		0.005193
0.004299		0.010457
0.005297		0.008001
0.004277		0.008479
0.003321		0.007538
0.006829		0.010725
0.004285		0.008588
0.004375		0.007937
0.001173		0.010142
0.004383		0.011831
0.00551		0.01428
0.004365		0.009665
0.005706		0.009721
0.004661		0.008346
0.003022
0.011715
0.006478
0.003958
0.005049
0.005569
0.006213
0.005843
0.004206
0.004782
0.002255
0.00411
0.00479
0.005209
0.00342
0.007662
0.004716
0.005885
0.004731
0.004457
0.00493
0.003253
0.005399
0.003296
0.008714
0.005356
0.003502
0.005399
0.004964
0.001975
0.005553
0.004816
0.005644
0.0049
0.006969
0.002466
0.003714
0.003698
0.006452
0.005225
0.003702
0.004435
0.003979
0.00469
0.004129
0.008608
0.004407
0.004819
0.003573
0.005089
0.004621
0.005654

[truncated: 6 more sheets: Fig. S8, Figure 5a + Fig S9 + Fig S10, Figure 5e, Figure 5f, Figure 6 + Fig S11 - S13 , Figure 7 + Fig S14-S15]
